# Supplementary material for: QproMS: a web application for label-free proteomic data analysis
Source: Bioinform Adv. 2026 Jun 5;6(1):vbag158. doi: 10.1093/bioadv/vbag158 (PMC13278766; doi:10.1093/bioadv/vbag158)
Supplement: vbag158_Supplementary_Data [file vbag158_supplementary_data.zip]

Archive with 2 entries (2 files):
- Supplementary_Table1.xls
- QProMS_supplementary_information.docx
