# Supplementary material for: QproMS: a web application for label-free proteomic data analysis
Source: Bioinform Adv. 2026 Jun 5;6(1):vbag158. doi: 10.1093/bioadv/vbag158 (PMC13278766; doi:10.1093/bioadv/vbag158)
Supplement: vbag158_Supplementary_Data [file vbag158_supplementary_data.zip › Supplementary_Table1.xls]

## Sheet: PXD043638
Majority protein IDs	LFQ intensity TURBO_01	LFQ intensity TURBO_02	LFQ intensity TURBO_03	LFQ intensity TURBO_04	LFQ intensity TURBO_05	LFQ intensity TBBio_01	LFQ intensity TBBio_02	LFQ intensity TBBio_03	LFQ intensity TBBio_04	LFQ intensity TBBio_05	LFQ intensity WT_01	LFQ intensity WT_02	LFQ intensity WT_03	LFQ intensity WT_04	LFQ intensity WT_05	LFQ intensity WBIO_01	LFQ intensityWBIO_02	LFQ intensity WBIO_03	LFQ intensity WBIO_04	LFQ intensity WBIO_05
A0A0C4DGU3;A0A075B6F6;A0A0S2Z6F0;A0A3B3IT72;A0A3B3IUB5;Q8TCT9	0	0	0	0	996490	0	0	0	0	0	2573700	0	0	0	2613300	2120200	2058300	0	3396000	0
A0A075B6F9;Q9Y314;M0QX85;M0R1K2;M0R3B2	7470000	15057000	0	5836100	5094500	44217000	35604000	44490000	51476000	7135600	0	0	0	0	2556800	0	14160000	0	0	0
A0A075B7D9;Q92804	0	5715600	0	0	0	0	0	0	0	12171000	0	0	0	0	0	0	7490600	0	0	0
A0A7P0TBC2;A0A7P0TAY2;A0A7P0T917;A0A087WT78;A0A7P0TAE1;H0YIV0;A0A7P0T823;A0A7P0TAT8;P14625	0	0	0	0	3783800	0	0	0	0	0	0	0	0	0	0	0	0	0	5692700	0
A0A087WTA5;E7ERK9;Q9UI10;A0A087WW69;F8W8L6	5540900	0	0	4847200	0	0	0	0	0	0	0	6848400	5422100	4301000	8906600	2269100	2033400	0	1389100	0
M0QYH3;M0R0I5;A0A087WTP3;M0R0C6;Q92945	0	0	0	0	0	0	0	0	0	0	0	0	0	0	0	0	0	0	0	0
A0A087WU53;Q9H0U3	12777000	19090000	16999000	13103000	12736000	0	16309000	12337000	15915000	25301000	9725500	13799000	10361000	12323000	19447000	11243000	11450000	22568000	12234000	28876000
A0A087WUI2;A0A7I2V4I6;P22626;A0A7I2YQN4;A0A7I2V4N0;A0A7I2V4S4;A0A7I2V4N1;A0A024RA28;A0A7I2V3P1;A0A7I2V3P7;A0A7I2V323	7343300	8264100	6343000	7368300	6357000	21110000	20578000	7261400	12953000	12018000	7351900	8238500	15396000	10954000	6476100	0	5901100	4704500	8126900	13262000
A0A087WUT6;O60841	2931000000	2488400000	2172900000	1903500000	2455600000	1894300000	1880700000	2255500000	2042900000	2132900000	2848700000	2452200000	2503700000	2184600000	2955900000	2526500000	2420500000	2738700000	2558300000	2310400000
Q13148;A0A087WXQ5;A0A087WYY0;A0A087X260;G3V162;B1AKP7;A0A087WX29;A0A087WV68;A0A087WXV3;A0A087WX67;A0A087WW61;K7EJM5;K7EL26;A0A0A0N0M3;K7EN94;A0A087WZC9;A0A087WYE7;A0A087WTZ4	4226100	4975300	7700200	6661300	7767400	7792100	0	5810800	4765200	6154100	6050800	7122200	5642500	5323400	0	5934400	4457300	0	0	0
H0Y3G5;A0A087WVF7;Q9NZM3;Q15811	4503000	4268400	0	0	4524100	0	0	0	4070800	5072400	7707600	5763400	8819500	6847700	8606500	6287800	11029000	7180800	11584000	5674400
B8ZZR0;A0A087WVK0;P49759;F8WBF5	31948000	15189000	18298000	37799000	21740000	20698000	16022000	19088000	16972000	15317000	21741000	26896000	25288000	21206000	22668000	28516000	22795000	0	29203000	17847000
A0A087WVQ6;Q00610;J3KS13	16341000	9641800	8380900	18036000	14162000	9458600	9116800	16940000	14465000	16784000	8737500	14049000	14357000	12642000	13681000	17243000	20472000	11457000	24526000	15852000
A0A7I2V659;A0A087WVQ9;Q5VTE0;P68104;A0A7I2V5N4;A0A7I2V3H3;A0A087WV01	385760000	393780000	473440000	504930000	528420000	355130000	323450000	384490000	411140000	381070000	410440000	504390000	429470000	511860000	544650000	537850000	636600000	560690000	578260000	383180000
A0A087WWH3;Q9NZM4	42258000	42901000	34596000	41858000	45837000	29886000	26986000	34492000	31571000	31271000	38914000	41935000	45676000	42774000	44777000	45556000	43017000	39623000	39480000	35777000
A0A494C001;A0A499FJY3;A0A087WWP4;Q96T37	3672200	0	0	0	0	0	3715800	4223400	0	3568500	0	0	0	0	0	0	0	3458800	0	0
A0A087WWP5;Q12962	55073000	51633000	76012000	79512000	63713000	54831000	51080000	48693000	56353000	46323000	79613000	74054000	85283000	77342000	79878000	68517000	57078000	63489000	63215000	72968000
A0A087WWP8;Q5VWQ0;A0A0C4DGT8	54080000	26120000	36054000	23703000	23785000	22419000	24600000	22646000	22655000	23676000	30560000	18980000	23034000	21786000	33748000	20543000	21445000	17727000	26471000	20106000
A0A087WWS1;Q96FV9	31948000	18739000	9800900	19406000	16388000	12187000	12782000	15877000	11791000	13309000	11411000	18277000	16337000	14556000	14431000	19973000	15202000	17090000	23203000	17982000
A0A087WWU8	437670000	385000000	21280000	140670000	37876000	761710000	639080000	393290000	695190000	703660000	195300000	200390000	218960000	190440000	111540000	62505000	107460000	108290000	241660000	578980000
Q9Y6J0;A0A087WWW8	19660000	8050400	19793000	21928000	103350000	208250000	0	49511000	0	4401200	159480000	23495000	19248000	22489000	100360000	14062000	12473000	13863000	19610000	15687000
A0A7I2V5L0;A0A7I2V438;E7ESZ7;A0A7I2V4N8;A0A7I2V2N6;H7C2X4;A0A087WXC5;H7C1Y7;A0A7I2V5B2;A0A7I2V5U7;A0A7I2V594;A0A7I2V419;A0A7I2V2X3;A0A7I2V458;A0A7I2V2W9;A0A7I2YQU0;A0A7I2V327;O95299	0	0	0	0	0	0	0	0	0	0	0	0	0	17154000	0	9787900	22731000	15119000	0	0
A0A0D9SEW3;A0A087WXF8;Q9NP64;A0A087WYV3;A0A087WXU5	50125000	52658000	61169000	63997000	54346000	40477000	45894000	42128000	43093000	43241000	47020000	47775000	51890000	56822000	55272000	54340000	56542000	60176000	52645000	42879000
A0A087WXM6;J3QQT2;J3KRX5;A0A0A6YYL6;P18621;J3QLC8;A0A0A0MRF8;J3KRB3;A0A087WWH0;J3QS96	2595300000	2429600000	2907100000	2574300000	2844300000	1841400000	1947000000	2589900000	2330900000	1926300000	2823600000	3082000000	2825100000	2731700000	3296800000	2693400000	2865900000	2345100000	2911900000	2892500000
A0A499FIX8;H7BXI1;A0A087WXU3;A0FGR8	43137000	29000000	32481000	30260000	30819000	28529000	26502000	31141000	27031000	28740000	24120000	30531000	32383000	34710000	30960000	40042000	33891000	31211000	40787000	38014000
A0A087WY03;E5RFV3	12895000	10579000	11785000	12201000	11847000	14568000	11245000	10125000	11634000	12880000	13433000	9943800	10561000	10445000	9494100	11570000	11723000	10733000	13013000	11004000
A0A087WY71;Q96CW1;E9PFW3;C9JJ47;C9JGT8	773990000	943790000	1015500000	1093900000	1027700000	677000000	709560000	802630000	702920000	752120000	1023200000	854600000	941160000	811650000	903600000	930830000	952410000	1159000000	850220000	876090000
A0A087WYN9;Q7Z478	0	0	0	0	0	0	0	0	0	0	0	0	0	0	0	0	0	0	0	0
A0A087WYW6;Q96A33	9720500	8063600	11159000	8812100	7918100	9011800	6983600	11859000	8729000	8959800	14561000	8072800	10477000	8522200	8296300	8777500	13307000	15124000	9471000	9035100
A0A087X0K5;Q9H5U6	11015000	9452500	12103000	18239000	10686000	8439300	7541800	10175000	7779400	9214300	11043000	7586300	4876100	0	10586000	7941700	0	0	7418100	9387000
Q07157;A0A087X0K9;G3V1L9	0	0	0	0	4188300	0	0	0	0	0	0	6699400	6143300	4025500	7933300	7687500	4423700	5946600	4182100	0
A0A087X0W4	15124000	24328000	29056000	28545000	30875000	21620000	22837000	18539000	23408000	20355000	26591000	25340000	20430000	27268000	22756000	33556000	33418000	37478000	19466000	22645000
A0A087X0X3;P52272;M0R2T0	30289000	24871000	30726000	39528000	21067000	47408000	42621000	55358000	86989000	36015000	22893000	38083000	34941000	34144000	17346000	40036000	43758000	29175000	36403000	23638000
A0A087X1U1;F5GXM9;E7EUN2;Q9UPQ3	15830000	15316000	11841000	14059000	14446000	13042000	17705000	15016000	13233000	15625000	14937000	18561000	20548000	24555000	19643000	20587000	21708000	14427000	22286000	16909000
A0A096LNW8;Q68E01	0	0	0	0	0	20669000	12517000	17071000	13499000	13927000	0	0	0	0	0	0	0	0	0	0
A0A096LP22;Q86Y79	40784000	25587000	11955000	13333000	8619500	13954000	12865000	15005000	16062000	16901000	7464000	9662400	10174000	8939100	6686400	11373000	9670200	11550000	22879000	20995000
A0A096LP25;Q2M2I8;E9PG46	7704500	8346100	6971200	13664000	13993000	7765000	5922700	10660000	10921000	7069200	14967000	13283000	17268000	13664000	15687000	12935000	17377000	18572000	16596000	10492000
A0A0A0MQR7;P19388;A0A087WVZ9;A0A087WWX0	124870000	89859000	91062000	131610000	105660000	99595000	84990000	90658000	95663000	113720000	100400000	96317000	84595000	113820000	89574000	90836000	90738000	85493000	81590000	82676000
A0A0A0MQU5;A8MXZ9;Q14896	11577000	19593000	0	0	10342000	0	7922500	7423800	5145100	5564100	0	13871000	13452000	7813200	13112000	13941000	15493000	13717000	10558000	19395000
A0A0A0MR02;P45880;Q5JSD2;Q5JSD1	35802000	31406000	32702000	42780000	37040000	26840000	25232000	37851000	36056000	38628000	15160000	27112000	26308000	27974000	22608000	38504000	43504000	26375000	31074000	36118000
K7EQ80;A0A590UJQ2;Q5JWE9;A0A590UJS2;A0A0A0MR13;A0A590UJB7;A0A590UJR6;A0A590UJQ9;B0AZR9;A0A590UJY8;S4R3V9;A0A590UJI6;A0A590UJ22;K7EPE2;A0A590UJ58;A0A590UJA5;A0A590UJB0;A0A590UKB4;A0A590UJJ0;A0A590UKA1;A0A590UK28;A0A590UKA9;A0A590UKA4;A0A590UJG5;A0A590UJF0;A0A804HIH4;A0A590UJY2;A0A7I2V5R6;P38405;P63092;Q5JWF2	75148000	151200000	227380000	181650000	208340000	112770000	99495000	120510000	138120000	117920000	0	29525000	145830000	187340000	154940000	279640000	219610000	169780000	160490000	197970000
A0A7P0TAA2;A0A7P0T939;A0A7P0TAD6;A0A7P0TAX3;A0A7P0Z4Q5;A0A7P0T8N5;A0A7P0T9A9;A0A7P0T928;A0A7P0Z4N5;A0A7P0TBI4;A0A7P0TBH8;A0A0A0MRF6;Q99996	0	0	0	0	0	0	0	0	0	0	0	0	0	0	0	0	0	0	0	0
A0A0A0MRI1;Q8IXQ4	0	9315500	12173000	13320000	14667000	0	0	0	0	0	20508000	23530000	20443000	14594000	24111000	13769000	14116000	12370000	15957000	10883000
A0A0A0MRJ0;A0A0A0MRJ1;Q5VT25;H0Y5V1	129720000	67046000	56752000	49703000	52513000	69156000	49972000	44520000	50084000	43598000	35609000	61054000	42809000	38045000	31811000	32179000	22550000	41123000	46284000	32018000
J3QSX6;F8W8M4;A0A0A0MRL6;A0A3B3IS55;O14639;A0A494C1P1;A0A494C1G0	7285500	3314100	0	0	0	14944000	8234400	5843300	9293000	8549600	0	0	4814300	0	0	0	0	0	3208200	15527000
A0A0A0MRM8;A0A1Y0BRN3;A0A590UKB0;A0A590UJ75;A0A0D9SGC1;A0A590UJ40;E7EW20;Q9UM54;A0A590UK22;A0A590UK71;A0A5F9ZI03;A0A590UJY4;A0A590UK86	4565000	7835200	0	3817700	0	25958000	39728000	4612000	56102000	37059000	4141700	7412600	4120100	4849200	2660800	3189300	0	0	3820200	11447000
P09234;A0A0A0MRR7;Q5TAL2	0	0	0	0	4553100	0	0	0	0	0	0	0	0	0	0	0	0	3632800	0	0
A0A0A0MRW6;Q9H6R4	0	0	0	0	0	6275000	0	0	5690800	0	0	0	0	0	0	0	0	0	0	0
A0A0A0MS51;A0A0A0MT01;P06396;CON__Q3SX14	197350000	201460000	28054000	137680000	51053000	349810000	286780000	258060000	288210000	252060000	150790000	102090000	135700000	137650000	68031000	75369000	73048000	108810000	150030000	235900000
B3KPJ4;A0A0A0MSI2;Q8IXK0	6139400	0	0	0	0	0	0	0	0	0	0	0	0	0	0	0	0	5154500	0	0
A0A0A0MTB8;Q8NI36	21875000	6130200	7551200	22583000	0	7893100	4806600	7482000	11842000	7663100	0	5632600	0	9101900	7734100	0	6376400	0	5800800	5424400
A0A0A0MTD9;A0A0A0MTE6;F5H2S8;E9PMT0;A0A0B4J1S7;Q9Y2R2	6274100	6543400	0	0	0	10805000	9612000	0	8010600	14681000	0	0	0	0	0	0	0	0	0	7444000
A0A0B4J1V8;A0A0A6YYI3;Q9NQ55	14806000	0	14540000	0	0	14912000	0	14281000	15333000	17640000	0	0	0	0	0	0	0	0	14222000	0
A0A0B4J1V9;Q9NRZ9;F6XU50;A0A087WSW7	0	7131200	2593500	9997000	0	83333000	22598000	55689000	102290000	26170000	7984600	0	3740800	4953400	4948100	0	0	0	0	0
A0A0B4J269;Q13509	0	0	0	4521700	0	0	4605300	0	3936700	0	0	0	0	0	0	0	6540100	0	4567300	4349800
S4R456;K7EM56;A0A0B4J2B4;K7EJ78;S4R417;K7EQJ5;K7ELC2;P62841	10559000	8193000	10642000	15542000	12578000	10797000	4729800	23202000	17843000	14411000	17452000	16956000	0	0	20281000	0	0	11396000	0	0
A0A0C4DFX7;Q9H967	15960000	4231400	3834900	4424700	6685800	3447800	2924600	4527600	5407900	7154100	0	0	5208600	3929800	0	4087700	0	0	3011700	0
A0A0C4DG62;F8WCT1;Q66PJ3;F5GYV5;H7BZV4;F8WEP2;A0A0C4DH18	107840000	121080000	137950000	179260000	131080000	92423000	100310000	109800000	87333000	98369000	125230000	148190000	128420000	143100000	137070000	141360000	152310000	147510000	118670000	107280000
A0A0C4DG89;Q7L014	24067000	23880000	31399000	32771000	30294000	35600000	44403000	33064000	33939000	33315000	29014000	35926000	29628000	26934000	33030000	26703000	32267000	40963000	27029000	18905000
D6RCL3;B4DRY2;A0A0C4DGB1;A0A7P0T9J1;A0A7P0Z4I0;A0A7P0T9Y7;A0A494C0G7;Q9UNQ2;A0A7P0T967;A0A7P0T8X7	7407500	7876200	7309600	9909700	8196900	0	4072400	0	4754500	6337100	10762000	12443000	9769200	13702000	14352000	14100000	11682000	10306000	12497000	5548200
A0A0C4DGB6;CON__P02768-1;P02768;A0A087WWT3;H0YA55;B7WNR0;C9JKR2;D6RHD5	6734200	0	41892000	9452400	2960700	0	0	3517300	0	4068300	2665200	2515000	2051200	0	9909400	0	0	0	2716300	0
A0A2R8Y425;A0A2R8Y212;A0A2U3TZM0;A0A2R8Y5J0;F5GWX5;A0A2R8Y521;A0A0C4DGG9;Q14839;A0A2R8YFK9;A0A2R8YFD8;A0A2R8YDJ9;A0A2R8YD40;A0A2R8Y445;A0A2R8Y8C1;A0A2R8YER1;A0A2R8YDW2;A0A2R8Y4X2;A0A2R8Y5Z7;A0A2R8Y685	60690000	53378000	52039000	46401000	52611000	51583000	49969000	61773000	54508000	56208000	82915000	69176000	57604000	51711000	67560000	61762000	55508000	55768000	64811000	45535000
A0A590UJA0;A0A590UJ56;A0A590UK34;A0A590UJR3;A0A590UJ21;A0A0C4DGX4;A0A590UJ50;Q13616	1358700	0	0	0	0	4779900	0	0	0	0	0	0	0	0	0	0	0	0	0	0
A0A0D9SEI3;Q5QPR3;A0A0D9SER5;A0A0D9SEN2;Q9UQ88;P21127;Q5QPR4	26545000	13925000	11884000	16541000	10740000	8958800	12404000	12178000	7779500	8536800	14418000	28288000	18453000	17478000	21886000	12096000	15821000	18923000	14617000	9359200
O00571;F6S8Q4;A0A2R8Y645;A0A2R8Y4A4;A0A2R8YFS5;A0A2U3TZJ9;A0A2R8YFR4;A0A2R8YCW1;A0A0D9SG12;A0A2R8YF78;A0A0D9SFB3;A0A2R8Y5G6;A0A0D9SF53;A0A2R8YDH3;A0A2R8Y7T2;A0A2R8YDT5;O15523	55279000	83618000	39654000	37931000	104220000	48316000	34251000	63073000	69659000	67750000	59062000	38192000	49044000	44880000	59490000	53858000	84893000	25532000	48067000	59399000
A0A0D9SF54;A0A0D9SGF6;Q13813	7462700	8944900	0	5283300	0	34835000	9546700	8639500	14357000	23149000	5751600	8446800	7416900	7351400	0	0	2609100	0	5505400	9921900
A0A0D9SFK2;Q92614	209230000	181770000	1616600	102040000	16478000	449340000	317140000	266090000	382880000	385150000	72240000	70808000	96066000	100760000	36045000	39707000	31638000	39277000	98329000	215370000
A0A0G2JIW1;P0DMV9;P0DMV8;V9GZ37	139550000	136860000	148800000	162170000	155000000	135310000	127270000	140430000	143760000	141460000	138290000	156040000	133860000	138770000	162430000	146660000	145670000	135790000	136410000	104780000
A0A0G2JNH2	0	0	10884000	0	0	0	0	0	0	0	0	0	0	0	8286300	0	0	0	0	0
A0A0J9YYL3;A0A0J9YXJ8;A0A0J9YVP6;A0A0J9YXX5;Q9UHX1;A0A0J9YVR6;E9PQ56;A0A0J9YWM1;H0YEM1;H0YCP8	28679000	24374000	25189000	28590000	29428000	23872000	25636000	28005000	27370000	26432000	19747000	19520000	18232000	20694000	21734000	23844000	21350000	21747000	25140000	16244000
E9PJ24;B7ZM65;F8WEF5;A0A0J9YYB5;A0A0J9YWD5;Q9P1Y6;A0A0J9YX88	3412400	2346200	3640300	2050900	3355900	4936400	3763100	4285500	2830800	0	0	2675300	0	0	1896700	0	0	0	2887600	0
C9J2C4;A0A0J9YX62;O75190;C9JN01;C9JB42;C9JDR7;C9JDX6;F8WCZ4;C9J2P2;E9PH18;C9JRD2;C9JXB9;Q8NHS0;P25686	11356000	10266000	0	14031000	21296000	18846000	0	0	7701100	9333300	31143000	0	16484000	15340000	19342000	23668000	0	25197000	0	13234000
H0Y8D1;A6XMV8;CON__P07477;A0A0J9YYC8;E7EQ64;A6XMV9;Q8NHM4;P07478;P07477	4563100000	3313200000	3439000000	3905000000	3433900000	2742800000	1965400000	2971200000	2725000000	2386300000	1627900000	2612800000	2586100000	2816900000	1953900000	3371200000	3297000000	2240300000	3943600000	3687700000
A0A0R4J2F3;P0DPB6	74062000	66782000	55559000	60194000	60741000	62434000	54202000	61609000	69897000	67275000	45106000	38908000	45730000	42148000	54929000	47797000	41313000	47117000	47900000	55378000
A0A0S2Z4G6;Q6ZN40;P09493;H0YKP3	30768000	22479000	0	7716000	0	76466000	116920000	27382000	53213000	53664000	15490000	7746300	7689700	4064400	3514300	2933500	4048100	3747900	6801800	37229000
P49327;A0A0U1RQF0	62063000	64987000	58158000	74042000	77130000	67565000	59382000	74516000	69474000	72867000	77140000	95761000	72307000	78477000	101130000	106470000	125570000	82902000	115440000	83195000
A0A0U1RQL8	2791200	0	0	0	0	4691800	4728100	4759600	6573200	5152900	0	0	0	0	0	0	0	0	0	5779200
A0A0U1RQV4;Q13464	0	0	0	0	0	0	0	0	0	0	0	0	0	0	0	0	0	0	0	0
P20671;P04908;A0A0U1RRH7;A0A0U1RR32;P0C0S8;Q7L7L0;Q93077;Q9BTM1;Q96KK5;Q99878;H0YFX9;A0A3B3IS11	323800000	468230000	565580000	0	246670000	139230000	294840000	0	196830000	205970000	135350000	6718800	13014000	15751000	329090000	21091000	478740000	729370000	12350000	431630000
G1UI37;E9PC22;A0A2R8Y6Y9;E7ENB7;E7EQW4;Q3B891;E9PH68;E7EUM2;E7EWN5;A0A0U1RRA9;Q5YLB2;P38398	0	0	0	0	0	5646800	0	0	0	0	0	0	5879700	0	0	0	0	0	0	3592100
A6NLN1;A0A7I2V621;A0A0U1RRM4;P26599;A0A7I2V4H6;A0A6Q8PEX4;K7EKJ7;K7EK45	49343000	59290000	32775000	22296000	24559000	106100000	47269000	44109000	63717000	84342000	15464000	16171000	15015000	25653000	18881000	24700000	23582000	10758000	26604000	28760000
H0Y488;A0A1B0GTU5;O14497	4269400	4975800	0	0	0	7752700	7820500	8428300	6228900	5963100	0	0	0	0	0	3423800	5086600	0	0	0
A0A1B0GUB2;Q6P1J9;A0A3B3IRP5	0	0	0	0	0	8884300	7851200	7189500	9019100	8165800	0	0	0	0	0	0	0	0	0	0
CON__P13645;A0A1B0GVI3;P13645	1660200000	1323200000	2955000000	1439000000	1816700000	1619700000	2568200000	2768400000	1023500000	1307600000	1520500000	1447900000	1329400000	2032700000	1023400000	2340300000	1578800000	1675700000	3743200000	1432300000
A0A1W2PNV4	102880000	90162000	14717000	45563000	18726000	146380000	109800000	119440000	125820000	128220000	53233000	30887000	45073000	55042000	34190000	36606000	25245000	36822000	60637000	93878000
Q9Y388;A0A1W2PP04	17892000	13547000	14573000	15237000	25082000	19503000	0	21516000	17900000	16503000	22000000	16223000	14132000	13212000	20593000	13838000	15740000	18819000	14921000	14638000
A0A1W2PP35;Q00839;Q5RI18;A0A1X7SBS1;A0A1W2PPS1;A0A1W2PPL4;A0A1W2PPH7;A0A1W2PRZ7;A0A1W2PQD4;A0A1W2PQ74;A0A1W2PQL0;A0A1W2PP34	31685000	29320000	22199000	27771000	22230000	72719000	37575000	36269000	52227000	55685000	20494000	20573000	27371000	15382000	21401000	18834000	17974000	15371000	26906000	32281000
F5GYH1;A0A1W2PRM0;A0A1W2PRL5;A0A1W2PR09;Q8NC96;A0A1W2PRW5;A0A1W2PR27;A0A1W2PPF5;F5H2U7;A0A1W2PRQ7;A0A1W2PNT6	11607000	15279000	9593800	11680000	6034600	18532000	17879000	12231000	12107000	18059000	4945400	6288900	11526000	7260400	5688200	6737100	4602400	10277000	6143100	7583900
A0A1W2PRV5;E7EQZ4;Q16637;B4DP61	30269000	22264000	39019000	20976000	0	25851000	29745000	28785000	28957000	22670000	0	0	0	0	0	0	0	0	0	11233000
A0A1X7SBZ2;A0A5H1ZRQ2;Q92841	23975000	34765000	28288000	34259000	37259000	26734000	26368000	31724000	33409000	27189000	50607000	59962000	47789000	38438000	54583000	43372000	44258000	45322000	45656000	26409000
P08651;A0A286YEX4;S4R308;A0A1B0GWJ4;A0A2R8Y7V8;Q5VW30;B1AKN8;B4DHW2;A0A590UK09;Q5VW27;B1AKN5;A0A1B0GWI9;A0A1B0GU97;B1AKN7;K7ESG9;K7EN08;A0A087WXP2;A0A0A0MRX8;K7EKH0;U3KPY9;K7EJB0;S4R3K4;A0A590UJ82;A0A590UK73;B1AKN6;C9JWJ8;A0A1B0GW37;U3KQE8;Q5VW26;Q14938;O00712;Q12857	11638000	11332000	0	10465000	0	9822500	0	13401000	10496000	13524000	19535000	0	6650800	0	0	12813000	0	0	6557000	0
P51532;A0A2R8Y4P4;A0A2R8Y7S2;Q9HBD4;A0A2R8YGG3;A0A2R8Y440;A0A2R8YG32;A0A2R8Y6N0;A0A2R8Y7F3;A0A2R8Y4C5;A0A2R8YF58;A0A2R8YF80;A0A2R8Y7Y7;A0A2R8Y526;A0A2R8Y6V2;A0A2R8YDA1;A0A2R8YGP5	132870000	107180000	116430000	111360000	106970000	100830000	95002000	112520000	95012000	102490000	116660000	118450000	127890000	123570000	121330000	130720000	102860000	115540000	116640000	102950000
A0A2R8Y765;A0A2R8Y7U4;A0A2U3TZQ7;A0A2R8Y7I9;A0A2R8Y4T4;A0A2R8YES3;A0A2R8Y855;B4DGM3;Q969G3;J3QKS7;J3QR61	95205000	54674000	38953000	32724000	39976000	42477000	36955000	51434000	40258000	40322000	29444000	28880000	35504000	34742000	28629000	35499000	24987000	26516000	42016000	43336000
A0A2R8YEZ4;A0A2R8Y5D3;O15160;A0A2R8YEY5;E7EQB9;A0A2R8Y8D6	200660000	193660000	181670000	265720000	205000000	150820000	143090000	152400000	160940000	166990000	152450000	141970000	156290000	175800000	150740000	153050000	145670000	149340000	158040000	150730000
A0A2R8Y611	119760000	97513000	119090000	4546900	85545000	67404000	90081000	77930000	96529000	62724000	96017000	74588000	109300000	149660000	125820000	126970000	146600000	104670000	95136000	85056000
A0A2R8Y6J3;P46777	43682000	42600000	52332000	43354000	46801000	42802000	36576000	42424000	40879000	39939000	48857000	51976000	44160000	47068000	51387000	45646000	39163000	44887000	45275000	41357000
P62263;A0A2R8Y811;E5RH77	333930000	342470000	448590000	476340000	459270000	298790000	385740000	425720000	360490000	397810000	354640000	477000000	522360000	410070000	554430000	474460000	516700000	610760000	428420000	409460000
E7ETK0;A0A2R8Y849;A0A2R8YD14;P62847;A0A2R8Y8A0	1044200000	1158900000	1272500000	972810000	1252700000	774640000	787230000	879210000	793620000	772780000	1902800000	1266500000	1339700000	1365300000	1299900000	1282600000	1081800000	1123600000	1033100000	956190000
A0A2R8Y891;P08237;F8VP00;F8VZI0	10406000	0	0	0	0	0	0	0	0	0	0	0	0	2500600	0	0	0	0	3293200	2401000
P68400;E7EU96;A0A2R8YD58;A0A2R8Y5A0;A0A2R8YFU2;Q8NEV1;A0A2R8YF43;A0A2R8YDP2;A0A2R8Y4D6;A0A2R8Y4H0	619130000	456820000	417210000	353410000	509490000	392040000	295900000	401590000	378130000	366610000	274240000	249300000	294690000	266190000	259630000	280970000	233550000	260500000	327620000	362980000
A0A2R8YHD2;A0A2R8YEU4;A0A2R8YH90	48391000	54577000	0	19677000	0	150440000	188400000	54747000	144710000	162400000	24021000	21230000	0	0	0	0	0	0	23997000	41221000
Q92794;A0A3F2YNX6;A0A3B3IS53;A5PLL3;A0A3B3ISU5;A0A3B3IU93;A0A3B3ISI1;A0A3B3ITI0;A0A3B3IT19;A0A3B3IRI4;A0A3B3ITA4;A0A3B3IS73;A0A3B3IT63;A0A3B3ISF5;A0A3B3ISD5;A0A3B3ISW3;Q8WYB5	4475800	0	0	0	0	5010400	8784100	2977900	5679700	2760900	11202000	3879900	0	0	0	0	0	0	0	0
E5RG31;A0A3B3IS57;A0A3B3IU45;A0A3B3IT92;P33991	0	11359000	11640000	12013000	0	0	0	21884000	11715000	18566000	11786000	0	11898000	9220800	14309000	15199000	17070000	16326000	14689000	11724000
A0A3B3IT15;A0A3B3IS84;P53621;A0A3B3ITI7;A0A3B3IU89;A0A3B3ISC6	27432000	32166000	0	11285000	0	46282000	0	21115000	38607000	65235000	8368900	10235000	12237000	11310000	7903200	0	0	0	17537000	42101000
A0A3B3ITT5;P47914	4715200000	4773100000	6760000000	6850500000	6865300000	5838600000	6512800000	6326900000	5735800000	4979100000	11937000000	4814200000	4112400000	4972800000	7291600000	6245700000	6009800000	6929600000	5851500000	5682200000
A0A3B3ITW3;P28288	0	0	13224000	0	16950000	0	10242000	0	29138000	0	0	0	0	18174000	9207700	21469000	12776000	15265000	12319000	0
B1AHD1;A0A3B3IUA2;P55769;A0A3B3IRU2	58857000	63162000	72078000	95793000	91115000	55505000	59037000	56955000	61644000	61917000	43655000	54931000	59178000	50829000	43194000	36159000	46627000	39293000	32311000	39282000
A0A494BZV2;Q6WCQ1;J3KSW8;H0Y2S9	42399000	32489000	496080	8612100	1177000	73795000	56336000	62050000	47762000	49169000	5037900	4923100	13516000	15404000	2591000	10629000	5927300	17112000	36664000	56158000
F8WDB5;A0A494C026;A0A494C068;E9PGP6;A0A494C1K7;Q9UGJ0	0	117650000	0	0	97547000	87417000	0	83540000	0	0	0	0	77052000	0	0	0	0	0	0	0
A0A494C050;Q8N5F7	62680000	61107000	62194000	60971000	75108000	53220000	46977000	65317000	54301000	64449000	80494000	75251000	73641000	81341000	91896000	83111000	89538000	79514000	84570000	55650000
Q14739;A0A494C1L1	18690000	10426000	10382000	14030000	13674000	13081000	12763000	9958000	10227000	14980000	14214000	12628000	11079000	15815000	15372000	19460000	18415000	15656000	14434000	13117000
A0A499FI31;Q15020	7153600	7151200	6788200	9859300	7185700	7496000	7761000	10079000	8750800	10259000	0	0	0	0	0	0	0	0	0	0
A0A499FI48;P13667	0	0	4111400	0	0	0	3470700	0	0	0	3823200	3420300	0	3760500	0	3162000	3346500	0	3604900	0
A0A804HJ25;A0A804HIR9;A0A499FJI4;A0A804HKQ1;A0A804HL12;O75592	0	2637700	2448700	0	0	0	3599100	0	0	0	0	0	0	0	0	3986900	2255100	14614000	2572800	2353900
K7EMV3;A0A590UJJ6;B4DEB1;K7EK07;K7ES00;Q71DI3;Q16695;P84243;P68431;K7EP01;Q6NXT2	242390000	240930000	461670000	271040000	220720000	232410000	317500000	212510000	225220000	228660000	404330000	270310000	392520000	441350000	187950000	376170000	262360000	520880000	187970000	226550000
P05089;A0A5F9ZGN6;A0A5F9ZH78	5661900	6036500	8801800	0	0	7073200	9392800	0	0	0	0	0	0	0	0	7925400	0	0	9892800	0
A0A5F9ZHM4;P07195;A0A3B3IS95;C9J7H8;A8MW50	13535000	16082000	17271000	15857000	23253000	10501000	8174100	16210000	11242000	8953800	17938000	27719000	12725000	19011000	30693000	20603000	34431000	23577000	47751000	28311000
A0A5F9ZHX5;Q12873	0	0	0	0	0	0	0	0	0	0	0	0	0	0	0	0	0	0	0	0
V9GYM8;A0A5F9ZI21;Q92974;Q5VY93	17291000	15813000	5231600	8705600	5966600	6582100	6470300	10297000	5950900	4700600	0	8150900	0	0	2205100	0	0	0	3555700	0
Q9H2P0;A0A669KBJ7;A0A2R8Y6X0	8842200	4268500	0	5349300	7762000	8150700	6418900	7783200	7322000	7587800	0	0	6314000	0	1211700	4940500	0	3732100	5584700	4853300
A0A669KBL1;Q93009;H3BND8	58151000	44912000	55795000	52623000	57319000	66404000	63214000	71988000	57225000	62198000	43531000	51282000	61692000	54322000	40319000	46753000	48994000	41423000	46468000	47738000
A0A6I8PTT9;Q06210;A0A6I8PRN4	10070000	5905900	0	8887900	0	4468900	0	5797100	7516800	6276900	0	0	4359800	4878700	5799500	5641600	0	6236400	6437300	0
A0A6Q8PGM8;A0A6Q8PF35;F8VUA2;F8VVT7;A0A6Q8PG85;F5H875;A0A6Q8PFF9;Q9HD42	0	8274300	0	0	21131000	16953000	11471000	12018000	0	16216000	11127000	0	0	0	0	0	11047000	0	12568000	13625000
A0A6Q8PGG1;A0A6Q8PGH7;A0A6Q8PFA6;A0A6Q8PG37;A0A6Q8PH57;O00139;A0A669KBE9;D6R9M0	0	0	0	0	0	0	0	3658700	0	0	0	0	0	0	3921500	5199900	0	0	0	2520600
Q3BDU5;A0A6Q8PFJ0;P02545;A0A6Q8PHQ9;A0A804HL68;Q5TCI8;A0A6Q8PF80	23825000	24337000	15757000	19537000	22723000	33462000	20803000	18339000	24029000	23184000	13619000	20522000	22893000	26939000	11658000	27974000	21539000	10480000	20231000	17371000
A0A6Q8PHJ6;A0A6Q8PFK8;P04792;A0A6Q8PFE7;A0A6Q8PF43;A0A6Q8PHA6;A0A6Q8PH65;A0A6Q8PGY2;A0A6Q8PGK1	12987000	0	0	20159000	15307000	0	0	0	0	0	22687000	0	14620000	42486000	19559000	17399000	15273000	0	0	0
P41250;A0A6Q8PGA8;A0A6Q8PGI6;A0A6Q8PGZ8;A0A6Q8PHH9;A0A6Q8PGW4;H7C443;A0A6Q8PHI7;A0A6Q8PFZ6	31438000	25155000	23120000	24414000	21951000	22293000	19406000	24449000	28267000	19725000	24212000	20942000	14106000	13180000	26090000	23540000	19415000	30227000	18609000	12463000
A0A7I2V2G2;D6RCD7;P38646;A0A7I2V3F7;A0A7I2YQB2;A0A7I2V2S7;H0Y8K0	84119000	90722000	88495000	120850000	106540000	77352000	69439000	77753000	82563000	80091000	87165000	92760000	92997000	92884000	101440000	90495000	109540000	80887000	98342000	72491000
A0A7I2YQ87;A0A7I2V5H3;B4DJC7;A0A7I2V2I8;A0A7I2V3J2;O75569	8133300	0	0	8069600	0	12410000	11247000	13687000	20583000	14235000	10199000	13816000	13139000	13629000	9755100	0	11535000	9015900	12520000	22778000
F8VZJ2;F8VNW4;F8W0W4;A0A7I2V2K5;H0YHX9;A0A7I2V473;Q13765;E9PAV3	5827700	10507000	9878200	0	0	0	6104200	0	5580400	7382100	0	0	0	0	0	11959000	0	4295400	0	0
Q8J015;A0A7I2V5L3;A0A7I2V2L9;M0QYS1;Q6NVV1;P40429	9671100	10402000	11980000	15355000	9033500	8976000	12607000	13704000	12948000	5446600	13278000	14414000	11782000	12295000	13713000	11646000	11590000	12199000	12846000	9048200
A0A7I2V2R3;A0A7I2V5D8;A0A7I2V402;A0A7I2V4G0;P51991;A0A7I2V4J6	0	0	0	0	18424000	12454000	8513900	12937000	16415000	16915000	0	0	18709000	0	0	17304000	21691000	0	19208000	0
E7ETK5;A0A7I2YQK5;A0A7I2V2T3;H0Y4R1;P12268	12020000	9446400	0	0	0	11407000	9986100	9830000	7300900	7606800	12583000	17149000	6068900	8551500	16183000	7692300	22844000	14626000	17076000	8807900
A0A7I2V5B1;D6RG15;A0A7I2V2U8;A0A7I2V5D3;H0Y858;Q6IBS0	0	10266000	0	11012000	0	9165500	14468000	9093800	0	15839000	3817500	6893800	8023900	0	5604000	5545800	0	0	6458600	0
A0A7I2V599;A0A7I2V2X6;P10809;A0A7I2V5M1;A0A7I2YQK6;A0A7I2V5K3;A0A7I2YQ71;A0A7I2V369;E7ESH4	15770000	13577000	12453000	14836000	16097000	14880000	13288000	17907000	15964000	14034000	13122000	17457000	13781000	18777000	14516000	14282000	27428000	10410000	30659000	17985000
A0A7I2V346;A0A7I2V4Z0;A0A7I2YQN2;O60506;B7Z645;A0A7I2V2F2;A0A7I2V309;A0A7I2V5Q6;A0A7I2YQV8	17394000	25360000	9175500	31559000	24208000	43094000	26408000	35739000	41638000	41134000	12487000	23663000	19372000	14715000	28953000	14186000	18094000	16043000	18146000	29968000
A0A7I2V351;A0A7I2V487;A0A7I2YQE1;P52292	4556000	6087800	7675900	6807800	0	0	0	9059000	8012600	6781400	0	5695000	4777800	4681800	0	5655000	4112900	0	3578100	6972700
A0A7I2V3Z6;A0A7I2YQL7;A0A7I2V647;A0A7I2V3E2;A0A7I2V3P9;A0A7I2YQD9;Q9UN86	0	0	0	0	0	16946000	0	0	17346000	15459000	12468000	0	0	0	0	0	0	0	11599000	0
A0A7I2V428;C9JLB1;A0A7I2V3F3;H7BY16;P19338;A0A7I2V349;A0A7I2V506;A0A7I2V2U7;A0A7I2V5M5	10309000	6399000	5429500	0	5913300	8438800	9190600	8602300	14166000	10860000	0	10040000	0	0	7333000	5910800	0	7314400	0	0
P09651;A0A7I2V3R8;F8W6I7;A0A7I2YQX9;A0A7I2V3W0;Q32P51;H0YH80;F8VZ49;A0A7I2YQY2;A0A7I2V2L6;A0A2R8Y4L2	12008000	13208000	13265000	31022000	16316000	15006000	17295000	13890000	17756000	16717000	0	13649000	0	12619000	0	0	11158000	0	9616800	8909200
A0A7I2YQD6;A0A7I2V412;A0A7I2V423;Q9P0M6;A0A7I2V3R0;A0A7I2YQR8;A0A7I2V6E9;A0A7I2V2N7	32887000	16260000	11566000	8672200	12246000	9949200	9284400	11268000	10671000	12558000	11890000	8716600	8692700	9278900	9546300	11963000	17133000	17264000	21848000	17272000
A0A7I2V4N2;A0A7I2V464;A0A7I2V4J2;A0A7I2V5Y7;A0A7I2V535;A0A7P0MRW0;Q15233;H7C367;C9JYS8;A0A7I2V4K9;C9IZL7	20319000	17637000	21330000	18971000	23858000	28434000	23600000	22343000	28698000	30534000	14428000	7632700	10653000	10622000	10957000	15556000	13061000	9875000	10260000	8495700
A0A7I2YQU9;A0A7I2V4K0;A0A7I2V4H9;Q9NR48;A0A7I2V3D6;A0A7I2V316;A0A7I2V542	28582000	29120000	34144000	29443000	27222000	23193000	20094000	29410000	23023000	26327000	17425000	24734000	22455000	32909000	25199000	23004000	20107000	23042000	20741000	19083000
A0A7I2V4L7;B1ANR0;Q13310;A0A7I2V5W9;A0A7I2V598;H0Y5F5;H0YEU6	40840000	52843000	35723000	62050000	49275000	44798000	33792000	42002000	50468000	40388000	72130000	92940000	56775000	46960000	92723000	46645000	68549000	60433000	68705000	46263000
A0A7I2V5S2;A0A7I2YQC0;P06748;A0A7I2V4G8;A0A7I2V3G5;A0A7I2V579;A0A7I2V433;A0A7I2V2X9;A0A7I2V3U2;A0A7I2V5J8;E5RI98	65813000	46828000	43607000	39068000	7730100	103180000	108180000	62598000	88146000	78750000	18765000	22285000	34147000	21414000	48186000	29629000	11869000	18780000	31212000	39903000
G5E9E7;A0A7I2V5U5	91854000	101570000	91038000	109740000	105560000	87474000	94356000	107420000	96573000	89851000	167210000	199940000	169330000	175100000	202350000	163400000	187970000	192200000	188720000	143530000
A0A7I2V629;E9PG73;Q13427;C9JN15;C9JM79;A0A7I2V4F2;A0A7I2V5Q5	33470000	20765000	20986000	20487000	24428000	16363000	13337000	17558000	14930000	0	19463000	24083000	23608000	20762000	21246000	20285000	24478000	19590000	24341000	14336000
Q5SRQ3;A0A7I2YQ78;Q5SRQ6;P67870;N0E472;A0A0G2JM12	305320000	238460000	221190000	294740000	279750000	185830000	182370000	220790000	226680000	251420000	146620000	132210000	147910000	135380000	136570000	125500000	137860000	163690000	182960000	183050000
J3QR09;J3KTE4;A0A7I2YQG2;P84098	406670000	367600000	338560000	407100000	427940000	261370000	360440000	376050000	306900000	301340000	249130000	253170000	332500000	306310000	291430000	426580000	283180000	306610000	400980000	287830000
A0A7I2YQQ3;Q92820;A0A7I2V5P2;A0A7I2V5X9	0	5788100	0	6370200	5216600	4862200	5512500	6491300	5408500	4961700	6058900	4440700	0	5834100	5412300	6397400	5660900	0	7679500	4991600
G5E9W7;A0A7P0MKV3;P82650	11196000	14633000	16482000	16762000	14752000	52087000	41496000	45889000	59443000	50164000	12152000	11867000	10447000	8866500	13741000	9423900	14199000	11660000	10362000	7468700
A0A7P0MNE9;P35030	6727300	7037900	10441000	3957000	8193000	0	0	6024900	5591400	5835800	0	0	0	0	0	7104700	4571800	5178200	0	0
A0A7P0S5H5;P60866;E5RJX2;G3XAN0	271650000	235660000	224920000	230570000	227920000	232450000	198040000	234750000	193030000	206590000	145330000	151190000	194900000	164020000	161710000	181110000	178670000	172350000	202470000	205850000
A0A7P0T7U3;A0A7P0Z497;P23284;A0A7P0TB45	21684000	25116000	40310000	23805000	25185000	21420000	38566000	20154000	23189000	18983000	0	21471000	23341000	23257000	21531000	21259000	22214000	24945000	20444000	21449000
E9PHM6;F6QMI7;A0A7P0T890;Q03001;F8W9J4	10614000	22498000	0	1393200	0	39915000	23981000	38068000	28702000	42401000	0	1330700	1196100	429390	2545200	0	0	0	0	6567200
A0A7P0T8Z7;A0A7P0TBI9;A0A7P0Z4A2;A0A7P0Z4A5;A0A7P0T8D4;A0A7P0T8S8;A0A7P0T8Z2;A0A7P0T8C7;Q9Y5X1	66769000	62221000	46815000	51564000	53893000	55285000	48096000	69593000	65420000	65868000	34727000	44874000	50004000	44010000	35295000	43653000	25874000	31298000	34699000	32322000
O14776;A0A7P0T8N8;G3V220	15271000	14910000	11774000	13962000	19872000	13435000	8438400	17473000	15758000	14617000	12470000	9753700	13292000	10824000	16469000	19123000	20009000	15680000	19383000	14441000
A0A7P0T8Y0;Q8IY21;A0A7P0TAZ7	12546000	10267000	12237000	8779100	8709700	5947100	7950100	7136700	7911300	8869100	5711400	11628000	12677000	7158100	8257100	12872000	9951100	6698100	8368000	7101100
H0Y8R3;D6R927;D6RF98;A0A7P0TBJ4;A0A7P0Z4N7;A0A7P0T9Y9;A0A7P0T947;Q06330	16945000	8660700	0	0	0	13651000	13970000	14557000	13899000	19933000	7962300	0	0	7418600	0	0	7409200	0	0	10424000
A0A7P0T9E8;Q9UBS4	0	6155800	0	0	0	0	0	13883000	0	0	10978000	0	11779000	8306600	0	15049000	12021000	0	10672000	0
A0A7P0TAE3;Q9ULX6;M0R1Y5;M0R010;M0QYT7;A0A7P0T847;A0A7P0TBP0;V9GZ50;A0A7P0T9N5;A0A7P0TAD3;A0A7P0TAJ5	0	0	0	0	0	0	0	0	0	0	0	0	0	0	0	0	0	0	0	0
A0A7P0TBA9;P19525;A0A7P0TAL9;A0A7P0Z4M0	53229000	47310000	0	14533000	0	93256000	114070000	39609000	144140000	116270000	26684000	23647000	21004000	19458000	10246000	0	0	2134700	20597000	61793000
A0A804HI79;Q8TA86	114970000	112010000	104170000	133540000	137560000	111820000	91825000	117480000	106420000	118320000	89688000	126160000	115980000	126400000	110900000	125130000	126920000	83565000	105320000	91873000
A0A804HK58;A0A804HIC2;P21675;A0A804HIY8;Q8IZX4	41826000	45386000	49275000	54445000	48518000	44584000	35554000	42906000	42934000	41051000	46807000	49776000	56240000	61473000	42995000	57626000	43511000	50958000	49194000	53186000
Q9HCC0;A0A804HJ24;A0A804HLJ9;A0A804HJ84;A0A804HKE8;A0A804HK37;A0A804HJ31;A0A804HL02;A0A0S2Z5R4;A0A804HHS4;A0A804HIH3;D6RDF7;A0A804HJW5;A0A804HJL2;A0A804HJC1;D6R9R1	118200000	145990000	181550000	289440000	175430000	220860000	200570000	191990000	220820000	220780000	110000000	106780000	116410000	182500000	79502000	281530000	269900000	230890000	198570000	237570000
A0A804HJC0;A0A804HLK3;C9JVB3;Q96IZ7;H7C5Q0;A0A804HJI2	0	0	4734300	5931600	4544100	0	0	5778400	0	0	6512900	6428200	5483300	5951900	5860200	5604000	5956000	6557500	0	0
B7ZBQ1;A0A804HK38;A6PVP4;B7ZBQ3;Q9H944	11061000	3715200	0	9493300	4331100	0	0	0	10172000	5827100	0	5020600	0	4071800	0	3682700	6767600	4998400	9592800	10641000
A0A804HK63;Q86XK2;H0YAV3	0	14107000	17226000	15306000	15686000	8695400	10166000	16118000	5584100	11177000	26437000	41182000	21985000	18144000	52708000	14996000	30175000	33137000	22594000	9815400
A0A804HLD3;Q0VDD8;A0A1W2PR53;H7BXS7	32316000	56063000	0	27357000	0	109700000	40879000	54926000	114700000	121600000	16094000	29782000	18204000	13326000	18741000	0	16122000	0	13475000	34777000
A0A804HLG9;Q16514	43827000	47621000	49235000	57934000	54526000	38113000	44879000	41705000	35600000	38230000	86271000	63158000	77957000	71014000	63666000	67669000	56167000	45996000	42281000	51240000
J3KR33;A0JLT2	103320000	139100000	151600000	207340000	172160000	128690000	107280000	145000000	111560000	124290000	229630000	163940000	183820000	165840000	201150000	175140000	164850000	150410000	160490000	146110000
A0MZ66	0	0	0	0	0	7067200	2445500	0	0	0	0	0	0	0	0	0	0	0	0	0
A1A4S6	21734000	24348000	14828000	19189000	17516000	11203000	19105000	10751000	16083000	14937000	16248000	13073000	16269000	19249000	14964000	18408000	13526000	12705000	17821000	12213000
A1L170;F8W6W0	21460000	33536000	35847000	33079000	27962000	23795000	18466000	25970000	20101000	22073000	25403000	27529000	28669000	29355000	25719000	39890000	38277000	36016000	34288000	30227000
Q5TCT4;A2A2V2;P42696	0	0	3462400	0	0	0	0	0	0	0	3220000	0	0	0	0	0	0	2947800	0	0
P51610;A6NEM2	6662000	9847900	8247800	0	7831600	11904000	11705000	12173000	9805400	11654000	0	6350200	0	0	0	0	0	0	0	0
A6NHQ2	0	0	0	0	170960000	86279000	0	0	109270000	0	0	0	0	0	0	0	0	0	0	0
A6NLH6;Q9P003	0	10338000	9434000	12136000	12456000	0	10884000	0	11233000	11428000	0	11671000	9009500	10989000	0	11746000	12767000	20464000	10430000	7147400
A6NLM8;P51571	0	0	0	0	0	14762000	21075000	18944000	0	18412000	24644000	41301000	26475000	28525000	29878000	23624000	39554000	30784000	0	21597000
A6NMN0;P46020	0	0	0	0	0	0	0	0	0	0	0	0	0	0	0	0	0	0	0	0
CON__Q3SX28;A7XZE4	89439000	120870000	33485000	25274000	19535000	250050000	271060000	72134000	241580000	223420000	65118000	60731000	34262000	29166000	30821000	6008900	9603700	25209000	42552000	134030000
A8K8P3;D3YTJ2;H0Y5I7	8913100	9180900	7305000	6525300	5074600	5243900	0	4760900	7903600	7365700	0	6489000	9247700	8491700	5670800	7421900	7343600	7306700	7609600	7691500
A8MQB8;G3V0J0;Q06787;A0A087WXI3;R9WNI0	3784400	7233600	10133000	8714300	10708000	7038100	14254000	6438400	11138000	6790600	6591500	10107000	3515400	7831700	16524000	4432200	5567900	15549000	3609800	8020400
Q49AN9;F5H013;P62308;A8MWD9	44834000	54645000	25380000	64506000	44130000	43762000	38802000	45668000	36854000	42282000	12540000	43564000	40778000	34441000	38409000	50590000	35573000	22660000	32067000	44890000
A9Z1X7;Q8IYB3;E9PCT1;M0R088	286920000	334670000	243590000	286080000	341650000	263230000	236430000	268900000	273220000	271150000	443530000	285610000	367650000	269130000	376920000	295060000	256040000	246320000	287770000	269840000
B0QXZ6;O95503	0	9335400	0	11386000	0	0	7552000	0	10215000	10261000	10231000	0	8599200	9541500	0	11730000	8496000	0	10750000	9727000
B0QYK0;Q01844	0	0	0	0	0	0	0	0	0	0	0	0	0	0	0	0	0	0	0	0
P48444;B0YIW6	0	5024500	0	3446600	0	0	4145400	4833300	4656400	4342300	5145700	4818300	0	3558100	3833900	4737800	8177600	5187100	6684700	3565200
B1AHC9;P12956	41158000	29498000	20052000	32165000	28478000	36086000	28152000	31410000	36323000	45117000	38540000	36225000	29295000	21720000	30744000	26606000	35654000	36430000	38292000	27730000
B1AK88;B1AK87;P47756;B1AK85	45596000	54935000	0	22818000	7252000	128060000	81401000	57965000	112870000	105820000	16079000	24905000	24704000	26277000	16297000	9326000	11810000	11919000	18764000	53369000
B1AVT0;P49760	28148000	32217000	19467000	24333000	36189000	16474000	16320000	22308000	19003000	25118000	39106000	42781000	33765000	25300000	38816000	27753000	29368000	27423000	29010000	24432000
C9JQX9;B3KSB0;P52298	9610500	14206000	9357200	8203400	14165000	11055000	14854000	13207000	11316000	10974000	14848000	22050000	13472000	12060000	26469000	6011900	13554000	14736000	11916000	8602600
H0YNQ5;B4DGI9;Q99081	0	0	0	0	0	0	0	5422400	4138400	4170600	0	0	0	0	0	0	0	0	0	0
B4DR61;P61619	2112900	0	6039300	6400500	6689900	0	2590800	6431100	7703000	7574300	0	3791500	11741000	0	7798600	9652500	9344600	5990600	6916100	5041100
B4DT28;O43390;A0A6Q8PEX7;A0A6Q8PH31;A0A6Q8PH35	5731400	0	0	7364900	4924700	12009000	8274400	7412100	8797400	0	4983600	0	0	0	0	0	0	0	0	0
B4DUR8;P49368	0	6120500	6990800	11740000	10231000	8112300	5318400	8138200	7444800	7002800	7268000	9877200	6197900	8351600	10557000	8170300	11679000	9708200	13153000	10267000
B4DXZ6;P51114;E9PFF5;E7EU85	102610000	147880000	129430000	274910000	162780000	145360000	155730000	150810000	154270000	130010000	172200000	186540000	164530000	159030000	175870000	155600000	185630000	184910000	143210000	129800000
B4DY09;Q12905;X6R6Z1	33913000	27055000	12759000	16108000	9801900	32538000	23347000	21624000	34081000	29317000	26175000	24519000	19072000	16419000	16767000	19352000	21675000	28562000	19944000	37698000
B4DZU5;Q7Z7C8;A0A0A0MRR3	5174900	6576100	0	10420000	6402300	8587000	0	5692400	6946200	7492900	4651800	6531000	7831200	8545300	6934400	8590900	0	0	7676900	7329500
Q9ULV4;B4E3S0;H0YHL7	11224000	9028700	0	0	0	22369000	12156000	3758500	14238000	14160000	0	0	0	0	0	0	0	0	0	12495000
B5MDF5;J3KQE5;P62826;F5H018;H0YFC6	93688000	79239000	73444000	95295000	56991000	65879000	73788000	78787000	69355000	52978000	43835000	73389000	74426000	78266000	72463000	103170000	82215000	72331000	87464000	84551000
F5H7S3;H7BYY1;B7Z596;H0YKJ4;H0YK48;A0A494BZZ2;H0YL42	0	0	0	0	0	12102000	24227000	0	15200000	14815000	0	0	0	0	0	0	0	0	0	0
B7Z6D5;Q96GQ7	81537000	64209000	58794000	68147000	69974000	50563000	42746000	50171000	50334000	45644000	71975000	57274000	66360000	59331000	72194000	67889000	63314000	64383000	53661000	48017000
P55209;H0YHC3;H0YIV4;F5H4R6;F8W0J6;B7Z9C2;F8VV59;F8VY35;F8VUX1;F8VXI6;F8W020;F8W118;F8VRJ2;H0YH88;F8W543;C9J6D1;E9PKT8;F8VVB5;C9JZI7;A8MXH2;E9PNJ7;E9PS34;E9PJJ2;Q99733;E9PNW0	20298000	19504000	25595000	40864000	19111000	11024000	13554000	17031000	15262000	16871000	22313000	14790000	18850000	27366000	28044000	21605000	25406000	27284000	21212000	31975000
E7ENZ3;B7ZAR1;E9PCA1;P48643	4052600	5424400	3651200	5967400	6272800	4766900	4019300	6393500	6673900	5634900	6496500	7920800	5493300	6297200	8951900	8641100	8492800	5272400	7905200	16776000
B8ZZ77;H7BZ14;Q9H2H8;C9K058	18169000	14627000	0	0	0	12627000	0	14783000	17104000	18203000	0	0	0	13659000	14247000	17083000	13370000	10588000	10456000	9171400
B8ZZ93;B8ZZH7;F8WCL7;J3KQ70;Q9C086;C9JKY0	15731000	15275000	0	16183000	20104000	11141000	0	13067000	0	14365000	28068000	14687000	15322000	15549000	13256000	9952500	0	9418800	0	14282000
J3KMX2;B9EGA3;Q92925;J3QWB6	135450000	100170000	103140000	51833000	92534000	108800000	90845000	116460000	99144000	101350000	67475000	71137000	84128000	79435000	65860000	103340000	70761000	80043000	95505000	92837000
B9ZVN9;O95602	108540000	107830000	118100000	117290000	114450000	85879000	80166000	88651000	84532000	88821000	75751000	78032000	90093000	90254000	75170000	90391000	78209000	78821000	80947000	89616000
C9IYB7;Q9HC62	0	20901000	24054000	32212000	28976000	27414000	20585000	21880000	21067000	16947000	0	0	18508000	0	0	20039000	13146000	0	0	0
C9J4M6;C9J2Y9;P30876	0	0	0	0	0	0	0	4092000	3786400	0	0	0	0	0	0	0	0	0	2878300	0
F8WE65;C9J5S7;P62937	19790000	25707000	21359000	26630000	23702000	14781000	12515000	17768000	26034000	19660000	34094000	43788000	26922000	31365000	44810000	34243000	33457000	18064000	50249000	37578000
C9JBU3;C9J355	0	0	0	0	0	0	6757800	5940800	10753000	7251000	0	0	0	0	0	0	0	0	0	0
C9JE15;Q7Z695;H7C5M5;H7C4I2	15839000	15900000	23961000	17746000	19277000	17736000	21903000	14449000	16464000	15273000	12830000	12646000	13597000	12092000	14575000	14775000	12565000	19117000	13460000	5097900
C9JF17;P05090;C9JX71	0	0	0	0	0	5966300	0	0	0	0	0	0	0	10707000	0	0	8785300	0	0	0
C9JJ19;P82930	8497500	7137700	8610800	9836400	15541000	26628000	25582000	20818000	32333000	21403000	9933800	16260000	14142000	14499000	9784200	13896000	15243000	17157000	15911000	0
C9JLU1;P52434	71450000	86143000	107980000	133680000	98594000	83257000	68950000	74964000	100190000	88730000	82522000	87780000	92426000	96362000	69826000	92908000	86741000	63913000	72839000	72181000
Q9Y4F1;C9JME2;A0A1B0GV68	0	0	8299200	8310600	9411000	0	8427000	0	0	6031900	8575800	10409000	7093900	7557200	10679000	6465000	0	9450400	9917900	0
C9JXB8;C9JNW5;P83731	4825400000	5074300000	6984500000	4622200000	5677300000	4900600000	4529400000	4686900000	4099500000	3895400000	4857300000	4196300000	4818000000	4809100000	4407300000	5294400000	4207400000	5219200000	3934900000	4370500000
C9JSR4;O60443	0	0	0	0	0	0	0	0	0	0	0	0	0	0	0	0	0	0	0	0
C9JYQ9;H0Y8C2;Q6P5R6	22683000	17781000	50936000	34329000	37313000	13213000	23732000	16874000	32342000	35027000	29866000	23774000	28784000	22922000	40733000	47233000	36267000	43993000	25643000	17423000
CON__A2A5Y0;O76015;CON__O76011;CON__Q9D646;CON__Q9UE12;CON__Q15323;CON__Q14525;A0A140TA62;CON__REFSEQ:XP_986630;A0A140TA69;Q15323;CON__Q14532;CON__O76015;Q14525;O76011;Q14532;CON__Q8IUT8	0	0	0	0	0	0	0	0	0	0	0	0	0	0	0	3186600	0	2011000	0	0
CON__O76013;O76013	0	0	0	0	0	0	5048400	0	0	0	0	0	0	0	0	9034700	0	0	0	0
CON__P00761	36129000000	39800000000	51338000000	40804000000	51740000000	35869000000	28801000000	37298000000	36145000000	29732000000	9060500000	8853200000	8244800000	10474000000	10069000000	50703000000	48194000000	27349000000	9816000000	10233000000
CON__P02533;P02533	140710000	96314000	246000000	110160000	142180000	181900000	319520000	95344000	53132000	120310000	149320000	164740000	78898000	108010000	69871000	164480000	105780000	121210000	140950000	88179000
P02538;CON__P02538	16382000	13048000	7999500	9947900	15199000	16201000	36904000	0	0	19437000	39530000	35917000	11504000	9084400	10575000	27100000	11428000	0	17605000	11908000
CON__P02662	31432000	14812000	36282000	55899000	17259000	7610800	14295000	61671000	15897000	21416000	23015000	18650000	21722000	18843000	10629000	13854000	27896000	22111000	33701000	41924000
CON__P02668	0	0	0	0	0	0	0	0	0	0	0	0	0	0	0	0	0	0	0	0
CON__P02754	5186300	4067200	15395000	15502000	10070000	5417100	6197200	8241100	0	4841300	3568700	3528700	5608200	7298700	0	5910900	6856900	0	6136200	4266900
CON__P02769	9684200000	2746400000	4821700000	2831000000	2084500000	2066700000	6854800000	2535900000	1938900000	1829400000	5729200000	8746900000	3589200000	4409200000	2095600000	2945100000	1566700000	1349700000	2780000000	2004200000
CON__P02777	60481000	10296000	20247000	14020000	20136000	12983000	10503000	34795000	17856000	12919000	0	6158200	8240400	8093400	11625000	11414000	10669000	0	11139000	9832500
CON__P04259	39194000	21177000	34229000	31923000	28351000	32102000	69750000	13838000	9452000	47843000	41263000	43058000	21472000	31310000	22024000	37730000	22580000	0	33748000	34125000
CON__P05784	0	18481000	30552000	81841000	273290000	0	0	0	106270000	0	32560000	23662000	0	0	0	0	0	0	0	56247000
P05787;CON__P05787;F8VUG2;F8W1U3	572870000	536430000	624920000	665200000	624830000	643340000	604550000	577470000	642760000	624920000	624520000	549310000	609810000	640420000	543520000	787690000	709940000	673990000	644790000	743560000
CON__P08727;P08727;K7EMS3	2028600000	1790900000	2182000000	2127700000	1996600000	2207900000	2038700000	2052600000	2054300000	2232200000	1803900000	1958200000	1871800000	1923500000	1669300000	2657100000	2341800000	2011400000	2218000000	2174900000
CON__P08730-1	0	0	0	0	4666200	0	0	0	0	0	0	0	0	0	0	4762900	4462200	0	3869900	0
CON__P08779;P08779	113970000	41565000	152800000	72979000	99088000	109680000	266070000	37732000	12298000	112340000	81845000	113380000	34126000	70547000	32539000	66923000	23584000	51397000	82442000	43941000
CON__P12763	0	6771200	10399000	0	0	9009100	33079000	0	7160400	12631000	5725500	4180500	0	0	4995600	0	0	3383300	0	0
CON__P13647;P13647	222210000	166850000	422980000	158230000	287110000	255630000	433630000	217960000	104240000	200240000	206690000	263010000	176580000	251300000	149990000	317190000	233350000	240880000	316880000	144710000
CON__P15636	16488000000	22236000000	26967000000	26598000000	24309000000	17316000000	20547000000	19177000000	16303000000	18112000000	29158000000	30411000000	31839000000	26979000000	33167000000	32132000000	28948000000	28922000000	29085000000	28065000000
CON__P19013;P19013	0	0	0	0	0	0	30027000	0	0	0	0	13815000	0	0	0	0	0	0	0	0
CON__P20930;P20930	13945000	18236000	21960000	22687000	12036000	7587900	17856000	13902000	6218700	8445400	14173000	16012000	16260000	23133000	6252300	28493000	14542000	7631600	153510000	9561500
CON__P35908;CON__P35908v2;P35908	2808500000	2284800000	5020300000	2480800000	3423700000	2952900000	4593800000	4487800000	2253900000	2206100000	2564400000	3475800000	2623100000	3033900000	1906400000	4924800000	3014100000	3293600000	4567900000	2113400000
CON__Q04695;Q04695;F5GWP8;K7EPJ9	13937000	10242000	39883000	30011000	25004000	9118000	36765000	3041700	0	19032000	13412000	27388000	13681000	15854000	15035000	22309000	2368500	14701000	20232000	8426300
CON__Q3MHN5;CON__ENSEMBL:ENSBTAP00000018229	73552000	0	0	0	0	0	14740000	0	0	0	0	22559000	0	0	0	0	0	0	0	0
CON__Q3SY84;Q3SY84	51030000	52901000	101910000	45644000	91881000	64170000	119120000	83660000	57718000	49550000	39920000	54348000	46369000	69954000	44187000	106720000	88856000	70825000	155360000	66224000
CON__Q3SZR3	339530000	40915000	75445000	53838000	23701000	31025000	180990000	29629000	21825000	18685000	62430000	134690000	43044000	49203000	23540000	40742000	20194000	3648700	39521000	37261000
CON__Q5D862;Q5D862	65177000	44763000	81855000	59095000	46714000	51754000	119310000	100780000	37101000	46323000	84437000	68371000	84772000	127140000	64010000	77898000	84274000	75099000	214620000	65765000
CON__Q5XQN5;CON__Q922U2	0	0	0	0	0	0	0	0	0	0	0	0	0	0	0	0	0	0	0	0
CON__Q6ISB0;CON__Q9NSB2;Q9NSB2	0	0	0	0	0	0	0	0	0	0	0	0	0	0	0	0	0	0	0	0
CON__Q7RTT2;CON__Q8N1N4-2;Q8N1N4	39487000	27996000	46085000	30680000	75697000	33004000	56647000	45029000	19133000	31619000	43217000	38508000	25429000	63325000	34482000	73276000	50105000	49855000	147120000	43091000
CON__Q7Z3Y8;Q7Z3Y8	16692000	16678000	42012000	24720000	78157000	19577000	51466000	24047000	32609000	19254000	15796000	17072000	0	31818000	51635000	39664000	49223000	31037000	14880000	56333000
CON__Q7Z3Z0;Q7Z3Z0	12090000	0	0	15309000	31699000	0	20711000	15842000	20907000	0	0	0	0	7710400	9964400	7323900	16678000	15341000	0	24649000
Q7Z794;CON__Q7Z794	22440000	7535500	46873000	16286000	19582000	13759000	24861000	52864000	7478500	13189000	22041000	7973900	23365000	25084000	13819000	18845000	24871000	42988000	232850000	38339000
CON__Q86YZ3;Q86YZ3	0	19048000	14678000	13150000	21723000	8798000	0	7794300	0	21875000	0	0	15683000	7817700	4889200	28233000	20145000	0	0	0
CON__Q9C075;Q9C075	68468000	64984000	153190000	94943000	116760000	62880000	38423000	84212000	67633000	61810000	42263000	46070000	56789000	43575000	109580000	62907000	43189000	29907000	55473000	63419000
CON__Q9NSB4;Q9NSB4	0	0	0	0	0	0	6775900	0	0	0	0	0	4487200	0	0	0	0	0	0	0
CON__Q9R0H5	13741000	8454600	11808000	18095000	50326000	13821000	35801000	20308000	23286000	0	10195000	9237800	6387600	14291000	16416000	18110000	21842000	18097000	11039000	34290000
CON__Streptavidin	35006000000	41678000000	63725000000	43712000000	48807000000	32929000000	49355000000	34795000000	32900000000	34008000000	80773000000	43237000000	42485000000	42541000000	50784000000	46321000000	46595000000	67409000000	39476000000	40780000000
H0Y8N0;D6RAA6;P57088	7880900	6991800	8504700	13240000	11643000	11102000	9526200	9830600	12769000	12589000	0	13161000	0	11520000	13585000	0	7909700	7378500	9736400	10397000
D6RF44;H0YA96;D6RAF8;H0Y8G5;Q14103	0	5470700	0	0	9145800	0	0	7086500	10432000	6070100	0	0	0	0	13878000	0	6058600	0	8054400	0
D6RAN4;P32969;A0A2R8Y5Y7	72591000	78503000	69685000	89487000	78914000	87794000	56835000	73626000	79932000	77370000	107900000	93454000	57060000	68294000	55028000	97708000	90208000	55467000	83615000	66363000
H0Y970;D6RAN6;F6SKB8;Q9NVZ3	5789300	5363000	0	10662000	0	0	0	0	0	6583400	6571800	0	0	0	0	8981700	8740400	0	8549200	5962900
D6REL4;E7EQZ7;Q13123	0	0	15453000	0	0	10848000	0	11133000	0	0	14302000	11224000	10415000	10301000	0	0	0	10212000	5508000	0
D6RH20;G5EA06;Q92552	2150100	2271800	2450800	6274000	3078800	110370000	37650000	60497000	83315000	101500000	3185300	3945500	989260	1240500	5194400	0	4095600	4913900	1954800	0
E5RK27;E5RFP6;E5RJN6;E5RHZ6;Q9Y277	17196000	18583000	16382000	15020000	24656000	15232000	11416000	15356000	19436000	20108000	17889000	19378000	0	18328000	21314000	29100000	0	24729000	24590000	0
R4GMY8;E5RHG8;Q15369	6375400	8109400	6571500	11968000	7733600	7653600	7422000	6219000	9882400	9973600	0	7629200	10044000	8007100	6271700	7140400	6426800	6353400	6828900	7389000
E5RI94;E7EWW7;E7ERK7;Q96DN5	0	0	0	0	0	0	0	0	0	8567100000	21919000000	8717100000	7959800000	8848100000	0	9008100000	0	32904000000	8012200000	0
E5RK82;E5RJF8;O15182	16115000	27252000	34176000	46272000	37563000	16278000	39495000	25876000	37372000	33510000	36228000	36792000	35802000	37903000	44099000	25625000	19951000	29242000	20871000	29103000
E5RJR5;P63208;E7ERH2;F8W8N3	71551000	84676000	83075000	112860000	72327000	101330000	86481000	80490000	93363000	94825000	97045000	89252000	94308000	103650000	72595000	76689000	72225000	71297000	77209000	81456000
E5RJU9	8856600	0	0	0	6944700	0	0	7578800	0	6867800	0	4769600	6802100	0	0	0	0	0	6710900	0
E5RK64;O95292;Q9P0L0	15054000	13140000	6677000	14278000	8278200	0	16841000	10668000	8908800	12315000	5772600	0	8840800	7528200	3897000	8751800	7105500	5592400	7317100	8156200
F5H3K2;F5H8B7;E7ENF1;G5EA44;F5H7W8;Q96C57	19571000	23008000	24613000	20452000	16312000	9949300	10253000	9022600	9351700	11936000	15338000	0	9047800	14519000	19072000	17946000	17583000	16044000	15429000	21277000
E7EPB3;P50914	230670000	217360000	259050000	208520000	247010000	167110000	174050000	222640000	242630000	253290000	348720000	225750000	249150000	232100000	273410000	250370000	220680000	171110000	184620000	208270000
E7EQR4;P15311	18022000	17622000	16435000	16843000	21252000	28595000	15533000	16582000	22402000	23575000	25037000	27741000	11495000	20173000	26596000	19746000	24375000	10546000	32645000	16732000
E7EQT4;S4R3H4;Q9UKV3;G3V3B0	24928000	32231000	42762000	56004000	50936000	36547000	44656000	34641000	37316000	34299000	57851000	50728000	37935000	38196000	46779000	52686000	44022000	51698000	36160000	22346000
E9PCS8;H0Y4T7;E7EQY4;F6RRE2;E7EV10;E7ESY4;Q9BTC8;O94776;Q13330	5998600	5728300	6236300	7638400	8358200	11445000	0	10321000	8080800	0	0	8174800	0	3815700	7003300	8868600	0	4835900	7508300	0
E7ETY2;A0A3B3IS06;H0Y8Y7	216590000	219080000	173510000	350860000	249450000	260560000	208830000	252950000	192200000	233470000	188570000	220360000	257350000	226400000	182410000	307100000	290660000	258690000	216480000	253490000
E7EUE0;K7EJY1;Q7Z3S7	12714000	0	0	0	0	0	0	0	0	0	0	0	0	0	0	0	118040000	0	0	58916000
E7EUT5;P04406	28144000	16457000	27855000	29890000	24996000	11362000	25670000	30304000	10526000	13778000	26367000	33613000	17428000	28685000	36778000	31642000	39214000	28793000	49100000	34042000
E9PDR0;E7EX59;P05166;E7EUY3;E7ETT1;C9JQS9;E7ETT4;E9PEC3;F8WBI9	211850000	305210000	385760000	577190000	374080000	314700000	365190000	300720000	358650000	348940000	265730000	233230000	242870000	339680000	212840000	498620000	568930000	484690000	343230000	373910000
E9PAR2;G5E998;P18846;P16220	12321000	12579000	10342000	7540000	8346100	7045300	14579000	8202100	0	13759000	7468400	0	7757100	0	0	0	0	9439600	7902500	7817500
E9PB61;Q86V81	0	0	0	8575800	0	15134000	11280000	0	0	0	0	0	16617000	0	0	13318000	4813300	0	0	0
E9PBF6;P20700;A0A0D9SFE5	0	0	0	0	0	0	0	0	0	0	0	0	0	0	0	0	0	0	0	0
E9PDF6;O43795	5791900	0	0	4003600	0	11994000	13312000	6944800	15776000	17620000	9176600	6395200	0	4445200	3909800	0	4066200	3126100	6553300	12684000
E9PEX6;P09622	18646000	17446000	10782000	29438000	14356000	9518900	5825800	6637500	0	15228000	11785000	14783000	15302000	14912000	20431000	12713000	27345000	11495000	27744000	19888000
E9PF19;Q96E41;Q9Y4P3;A0A087WXC6	13448000	3495800	7375500	3701800	2819400	0	5386200	5172500	7132100	6950200	0	0	7739600	3442100	2770300	3339200	0	0	3303300	0
E9PID8;P33240;A0A0A0MT56;E7EWR4	10509000	10785000	11877000	14685000	13011000	20165000	13320000	13199000	14079000	20486000	0	0	0	0	0	0	0	0	0	0
E9PIF2;Q13206	2541600	3106900	0	0	5562400	0	0	0	0	5348700	0	0	0	0	0	0	0	0	0	0
E9PJH8;P50454;E9PKH2;E9PR70;E9PPV6	112650000	45194000	44922000	59828000	64035000	45126000	40857000	52017000	62121000	51847000	27654000	43317000	37240000	42043000	39410000	43944000	59682000	32618000	60367000	63238000
E9PK91;A0A1W2PQ43;E9PK09;E9PQN2;E9PKI6	0	6484700	0	8584600	0	10402000	0	13010000	12002000	6591100	9017500	12234000	10797000	11304000	9813500	10174000	12152000	0	11776000	0
E9PKG1;Q99873;E9PNR9;E9PQ98;E9PIX6;H0YDE4	5156800	7383300	8486800	12529000	13963000	15771000	16138000	13293000	13334000	14922000	0	10997000	8225600	6803500	8761300	9319800	9620000	6386800	6740000	4844900
E9PPJ5;E9PLM6;P21741	52341000	83756000	115310000	111910000	76444000	68874000	75258000	55019000	59674000	71196000	91431000	85874000	93650000	129430000	100530000	109770000	123290000	115190000	103360000	94160000
E9PLT2	17414000	18953000	16664000	18861000	22150000	6585500	12970000	13450000	11633000	12657000	21930000	19885000	20505000	19692000	23731000	16953000	20973000	15180000	17603000	20587000
E9PLV1;Q9NQV6	44812000	46816000	30633000	39482000	40282000	27377000	38852000	44078000	42657000	39094000	62771000	65635000	62573000	52586000	74554000	58470000	52985000	66161000	56771000	53496000
E9PQ61;O75152	0	0	0	0	0	4279800	0	0	0	3336700	0	0	0	0	0	0	0	0	0	0
E9PR30;P62861	8326500000	11561000000	15371000000	17295000000	11373000000	10097000000	10502000000	10263000000	7792300000	9311000000	15939000000	15453000000	13006000000	15331000000	20077000000	12989000000	11683000000	20090000000	9230900000	13121000000
E9PRG8	166240000	139400000	137260000	208750000	173740000	123290000	140810000	138120000	129280000	146530000	186880000	161260000	158980000	169470000	167190000	179830000	185770000	139430000	163220000	140620000
O43707;F5GXS2;H7C144	15534000	4417600	5455100	2090500	4193200	27671000	26979000	9169700	21909000	55964000	2249100	4250400	3223800	4469600	7608200	0	3569000	4256900	9869700	17561000
F5H3X6;F5GY37;Q99623;A0A7I2V5F0;J3KPX7;F5GWA7	37494000	38318000	41043000	41330000	44083000	24336000	19061000	52801000	40105000	37359000	34799000	42938000	41135000	50442000	43394000	47116000	52865000	35150000	49095000	27866000
F5H1Y3;P39748	7094300	6007300	7567000	5476900	5554300	6224300	5520100	5454200	5718700	5783000	5408500	6296900	7285300	5846000	5181300	4851800	5124700	5087000	5392200	4463200
F5H2U8;F5H2A4;F5H6H0;P52926	0	3300400	0	4612400	4096700	0	0	0	0	0	5036300	4972900	5277700	5349100	6739500	4580600	4641500	2266000	4604100	0
F5H5U2;Q8NHQ9	39486000	41536000	60046000	6145200	56889000	39149000	42177000	49414000	40231000	28418000	37452000	46127000	43519000	46557000	52136000	53967000	37663000	50658000	37967000	27393000
F5H658;Q14562	0	0	0	0	0	0	0	0	0	0	0	9540700	8269300	9094500	0	10181000	0	0	6815600	0
F6RFD5;P60981	0	0	0	0	0	0	0	0	0	0	0	0	0	0	0	0	0	0	0	0
Q13838;O00148;Q5STU3;F6WLT2;A0A0G2JJZ9;A0A140T9X3;K7EQN7;A0A140TA18;F6UJC5;F6TRA5;A0A0A0MT12;F6S4E6;A0A140T9X9;A0A140T996	10692000	11346000	13952000	20600000	16980000	14910000	12281000	16383000	12728000	16933000	8744400	11772000	13126000	12703000	12501000	14868000	16812000	17186000	11662000	17984000
F8VNY3;P45973	3326500	0	7009900	0	8171100	0	3020400	4449100	3863800	3225500	4325400	4110300	13236000	6424700	0	8835700	3295800	0	5204100	3345700
F8VPD4;P27708	11010000	9180200	8388000	0	7571700	14833000	6932000	11626000	12311000	8827000	5153100	16875000	11081000	11515000	7347600	10384000	17449000	2978600	16109000	11045000
F8VQZ7;P50579;G3V1U3;F8VRR3	19915000	23132000	23966000	23860000	26003000	23647000	25798000	31622000	20782000	25236000	22014000	21143000	20105000	25131000	18405000	25482000	14515000	17384000	20979000	25752000
F8VU65;P05388;F8VQY6;F8VPE8;F8VRK7;G3V210;F8VWS0;Q8NHW5;F8VS58;F8VW21;F8VZS0;F8VWV4	37847000	57933000	52142000	54850000	48519000	38616000	65439000	51099000	48552000	35880000	83857000	96149000	61935000	65507000	84851000	53402000	90066000	101040000	72287000	50610000
Q8TAQ2;F8VXC8	31870000	23698000	19367000	24042000	21371000	22788000	25524000	25375000	21072000	21597000	28418000	26913000	32726000	32006000	27400000	32033000	18929000	30955000	25985000	30664000
F8VY01;Q6ZV73	41113000	0	74743000	37014000	106940000	53644000	0	47990000	64724000	43073000	33741000	57401000	0	55842000	28636000	63204000	46195000	22907000	62538000	0
F8VYE8;P36873;F8VR82;F8W0W8;A0A087WYY5	170590000	131410000	106560000	127040000	118920000	131840000	125140000	146890000	124030000	148360000	117190000	105780000	125920000	95583000	106000000	106080000	72250000	107750000	97393000	122230000
F8VYN9;P40616;B4DZG7	32317000	20495000	23585000	28593000	21162000	24557000	17149000	19544000	23308000	24407000	21716000	24937000	19467000	24558000	19988000	28606000	32733000	23335000	23938000	20790000
F8W038;H0YIS7;Q8IXM2;F8W1H0	0	0	0	0	0	0	0	0	0	0	9383500	6641100	0	5808400	4842100	0	0	0	0	0
F8W0V1;P42357	0	0	4425200	0	0	0	0	10326000	0	2684100	3807300	0	0	6634200	0	0	4479400	3995600	5805200	7512800
F8W6A0;Q8NEY8;F8VPY7;F8VWU8;F8WF16;B7Z8L1;F8W0Q9	10932000	14314000	14970000	28751000	13629000	12193000	13436000	13005000	14888000	12462000	0	9380300	12402000	14066000	7655000	12270000	12167000	11033000	13400000	8764700
F8W727;P62910;D3YTB1	1939800000	1836600000	1906800000	1486300000	1987300000	1546900000	1652000000	2098300000	1580800000	1715700000	754500000	1262900000	1416500000	1049000000	1279700000	1691900000	1107600000	1143400000	1489100000	1712100000
F8WCF6;P59998;F8WDD7;H7C0A3;A0A0A6YYG9;R4GN08	178550000	153590000	18136000	96491000	43354000	259680000	160700000	179820000	199880000	195090000	85985000	87104000	108560000	124990000	50037000	57710000	65370000	86462000	109530000	165510000
F8WF48;F8WCJ7;Q99442	17709000	8494000	0	11598000	9490000	7648700	5888200	10710000	13969000	9661500	0	6489700	7915700	13289000	9359000	9286600	0	0	7345100	6737400
F8WJN3;Q16630	5136300	6769400	4387500	10238000	4880000	9375900	8428400	0	8497200	12195000	0	0	0	0	0	0	0	0	0	0
H0YH02;G3V167;Q9UGN5	0	4680600	0	0	0	4364400	0	4881400	4042200	4099800	16256000	6220300	4218800	0	12063000	5523300	5054600	6202900	4178400	0
G3V1S3;Q6ZUT9	0	0	0	0	0	65895000	0	0	0	0	0	58279000	73743000	73434000	105490000	0	0	0	81288000	0
G3V1V0;F8W1R7;B7Z6Z4;F8VPF3	4141200000	4845600000	367980000	1923000000	681420000	8141200000	8852800000	4815400000	8437000000	7997300000	2897200000	2561400000	2490400000	2498000000	1671300000	855450000	1268000000	1619800000	2665500000	5448000000
G3V203;J3QQ67;Q07020;H0YHA7;F8VUA6;F8VYV2;A0A075B7A0	272380000	229050000	305550000	206350000	326220000	245820000	268680000	303710000	270810000	231010000	219210000	270750000	261820000	231380000	291910000	298300000	187850000	395890000	220540000	204180000
P07910;G3V2Q1;G3V4C1;B2R5W2;B4DY08;G3V4W0;G3V576;G3V555;G3V2D6;G3V575;G3V5V7;P0DMR1;O60812;B7ZW38;A0A0G2JPF8;A0A0G2JNQ3;B2RXH8	155730000	144540000	129780000	168140000	160840000	182520000	107980000	118640000	154020000	137900000	207070000	245550000	194470000	147680000	209750000	177630000	185820000	199020000	141740000	116730000
G3V394;Q9Y4I1;F8WE88	32905000	35256000	5687000	8623400	6849600	58715000	78059000	16156000	66940000	70639000	18164000	15335000	12973000	10503000	7388600	7474700	12557000	10124000	12817000	36978000
H0YJS4;G3V4T5;P05198	10017000	6729400	8226800	0	6111700	4903100	0	9555500	6645300	0	9381700	8383100	0	6466000	0	0	6363500	8432700	11153000	9265700
G3V529;Q9GZR7;F5GYL3;A0A1W2PRR2;A0A087WXU8	344920000	308760000	281180000	264090000	327480000	261340000	252380000	296690000	275900000	286360000	214070000	225750000	253060000	241830000	270690000	300590000	271510000	261110000	302650000	306350000
Q5HY98;G3XAE0;M0QXI4	14204000	0	0	0	12582000	41287000	24089000	19736000	23698000	22985000	0	11923000	0	11538000	13286000	0	12034000	0	0	0
G3XAG1;Q96ME7	32573000	25965000	23961000	21914000	28048000	14544000	21507000	25092000	21792000	19434000	30074000	24840000	21954000	23791000	35993000	21975000	23830000	24061000	18505000	29710000
G8JLA2;F8VZU9;F8W180	85253000	77998000	0	59810000	11473000	152750000	208270000	79875000	153140000	169430000	92164000	39555000	37516000	65103000	25328000	0	25727000	0	42946000	55347000
P31943;G8JLB6;E9PCY7;H0YB39;D6RIT2;D6RIU0;D6RBM0	87080000	97452000	131180000	121140000	115620000	134690000	221140000	82093000	122130000	130650000	153400000	110040000	127480000	108110000	142130000	121420000	129610000	139880000	105610000	115580000
H0YE40;H0YD13;H0Y2P0;P16070	0	0	0	0	0	7755800	5431700	6230900	0	6413200	0	0	0	0	0	0	0	0	0	0
H0Y3R8	0	0	0	0	0	0	0	0	0	0	0	0	0	0	0	0	0	0	0	0
H0Y449;P67809	15610000	17566000	13878000	20152000	21847000	22446000	24179000	12417000	20674000	21881000	31819000	30542000	28645000	19381000	32920000	19639000	24240000	26996000	20971000	20173000
H0Y4Z6;P11216	0	0	9699900	0	0	7767300	8709200	8167800	10744000	0	4034000	4524300	0	3817800	5737800	5229900	4723900	0	4191200	0
H0Y5H9;P48594;P29508;C9JZ65	4261800	6032700	13701000	7040600	8232600	0	5693700	4673800	0	4945500	12117000	0	11421000	26222000	4053100	7190800	0	3921400	13717000	5554000
Q68DL0;H0Y871;P42338	0	19824000	0	0	0	43173000	0	25545000	46766000	0	20285000	20907000	13324000	0	0	0	0	0	0	0
H0Y8I0;Q7L099	26005000	23412000	7922700	37780000	20836000	11904000	8650400	14356000	19636000	19024000	0	16245000	14121000	16048000	12534000	16979000	17504000	0	21744000	20497000
H0Y8X6;P46934	0	5193200	0	1620800	5853900	3334600	3620400	3869300	0	0	0	0	0	0	0	0	0	0	0	3517300
H0Y9X1;Q96EY4;D6RA57	128470000	105760000	107660000	114060000	98607000	89237000	110320000	99367000	90161000	100170000	84935000	109480000	111590000	113020000	82776000	114510000	93536000	79745000	108390000	87923000
H0Y9Y3;Q9UMS6	37146000	24485000	0	0	0	12987000	23886000	9467800	0	0	0	23441000	25983000	0	26455000	31630000	12135000	0	0	29141000
P11940;H0YAR2;A0A7I2YQ88;E7EQV3;A0A7I2V649;E7ERJ7;A0A087WTT1;A0A7I2V4N4;A0A7I2YQE4;A0A7I2YQ90;Q9H361	204530000	270900000	222100000	312050000	267270000	246820000	206830000	242690000	264940000	244200000	428710000	498220000	380940000	253800000	535400000	274470000	397040000	389890000	353010000	248060000
H0YDP7;Q13405	0	0	0	0	0	11641000	0	0	14832000	10439000	0	0	0	0	0	0	0	0	0	0
H0YEX2	0	2456600	0	0	0	0	0	0	0	0	3211100	0	2345300	0	0	0	0	0	2965000	1619500
H0YG38	99671000	127390000	91178000	76274000	103100000	63931000	41768000	94084000	54125000	60245000	168370000	194420000	140940000	110480000	189280000	106170000	113660000	119820000	100560000	60459000
H0YKD8;P46779;H0YLP6;H0YMF4	55590000	71686000	61738000	40021000	73513000	57504000	56442000	68273000	54475000	64379000	88214000	76805000	57299000	42099000	115180000	118070000	62698000	46565000	75798000	39332000
H0YKX5	14699000	14760000	0	0	0	78455000	85570000	0	51478000	0	13078000	0	0	0	0	0	0	6032200	0	0
H0YLW0	181150000	258180000	306320000	233230000	299930000	204170000	204230000	251960000	232100000	256600000	318010000	250610000	248860000	256910000	298790000	329300000	376140000	448780000	298270000	233870000
H0YMV8;Q71UM5;C9JLI6	10403000	8598500	22084000	32129000	27393000	9033000	36056000	13176000	15222000	12603000	24111000	59920000	31392000	30470000	72854000	14119000	14525000	52274000	12381000	11482000
H0YN26;P39687;O95626;O43423	0	0	0	0	0	0	0	14766000	0	0	0	0	0	0	0	0	0	0	0	5949500
H3BV80;H3BMS0;H3BMM9;H3BTC0;Q15287;H3BPG5	26546000	32979000	36549000	28036000	36932000	30156000	21513000	29471000	31163000	26342000	32292000	39035000	32139000	27496000	28723000	34773000	31022000	33674000	23607000	34373000
H3BMQ2;Q9UHA3;A0A7I2V2C6;A0A7I2V359;A0A7I2V3F2	95732000	68436000	29790000	89814000	51280000	73941000	17248000	84542000	64204000	81212000	44578000	45954000	45802000	53527000	26176000	53006000	34105000	30358000	54988000	75512000
O43809;H3BND3;H3BV41	11975000	15087000	13043000	25814000	18615000	18190000	19565000	21943000	19287000	18611000	6828500	12301000	10874000	12421000	11310000	10211000	10314000	0	9951200	9949400
H3BPE7;P35637	0	4024200	0	0	0	3331200	0	0	0	0	0	0	6588500	0	0	0	0	0	0	0
H3BPL5;Q96ES7	16995000	18139000	0	20089000	0	29965000	0	66923000	28784000	20120000	0	21005000	25613000	16672000	0	0	0	0	17740000	0
H3BRB3;Q14807	4713100	3333100	0	11679000	3674500	0	0	0	0	3626500	0	0	0	0	0	3234300	0	0	3034600	0
H3BTL2;H3BS02;O14874	0	5543900	0	0	0	0	0	0	0	0	0	0	0	0	0	0	16687000	9940300	0	0
H3BSS6;Q9H2Y7;H3BNX5;A0A0C4DGM5	9411700	9734000	12909000	12275000	10380000	7972800	0	0	8628500	8066600	15766000	10991000	11650000	10096000	12746000	12050000	18786000	13497000	10714000	10186000
H7BXE0;Q5TG30	0	16159000	23974000	0	21734000	26546000	23722000	23259000	0	0	11181000	10066000	0	0	0	18583000	16589000	16211000	47072000	12085000
H7BXY3;Q7L2E3	24521000	23113000	31330000	13907000	19253000	37155000	40120000	19477000	46573000	37176000	16030000	21026000	17332000	22274000	13520000	8623900	15295000	13055000	21785000	38445000
H7BY82;P20908	3778600	3450900	0	6010000	4501200	0	0	0	0	2595800	0	4643500	3984000	5761700	3599100	0	0	3726700	4257400	0
H7BYF7;P33947	0	0	0	0	0	0	0	0	0	0	0	0	0	0	0	0	0	0	0	0
H7C125;P61019	6025900	0	0	5846200	4731300	8729000	7642000	0	9896400	0	0	0	0	0	0	0	0	0	0	0
H7C1J4;Q6BDS2	0	0	0	0	0	0	0	0	0	0	0	0	0	0	0	0	0	0	0	0
H7C1L0;P13861	0	0	0	0	0	0	0	0	0	0	0	0	0	0	0	0	0	0	0	0
H7C1M2	0	0	0	0	0	0	0	0	0	0	0	0	0	0	0	0	0	0	0	0
H7C2Q8;Q99848	29949000	24639000	23372000	10155000	25174000	19935000	16188000	22420000	20045000	23674000	7072900	17901000	17616000	14968000	17014000	18108000	17670000	13864000	22591000	17205000
I3L0E3;E9PE17;Q9Y2R5	3304600	3592700	0	0	0	5220500	24569000	5150800	5953300	7857900	0	6084800	0	0	0	2743500	0	0	0	0
I3L0U5;Q6PK04	23194000	18127000	21025000	24277000	15789000	15146000	13638000	13460000	15739000	16398000	13841000	7954300	13397000	7396000	12088000	16048000	16547000	16467000	10535000	21411000
Q9BQG0;I3L1L3	175500000	164650000	180390000	150920000	178660000	127030000	153110000	139360000	141350000	139880000	144620000	98774000	111930000	119590000	147370000	132830000	115570000	143890000	123940000	114970000
I3L1Q2;Q8WUZ0;F8WE18;F8WDZ4;I3L4D5;F2Z3H6;Q9BQE9;Q4VC05	20554000	18266000	20727000	19129000	20231000	17186000	14146000	17931000	11763000	16574000	13713000	20686000	19052000	17278000	15778000	23576000	17678000	15388000	20124000	18463000
I3L1T7;P11230	15902000	13275000	0	15885000	17079000	9182100	13152000	10604000	15583000	14582000	15559000	11941000	14107000	19667000	13119000	18139000	14540000	23198000	17789000	14025000
I3L397;I3L504;P63241;F8WCJ1;C9J7B5;C9J4W5;Q9GZV4;Q6IS14	37287000	25569000	25026000	21052000	21028000	38113000	22923000	27176000	24137000	32236000	14594000	21511000	16134000	21130000	21354000	20572000	22097000	7170400	14301000	13948000
I3L3P7;P62244;I3L246;H3BN98	88003000	77720000	85038000	69964000	98052000	64624000	68987000	89772000	83929000	71799000	64807000	73595000	73092000	75022000	70410000	74587000	80415000	82917000	88099000	77105000
I3L4C2;Q9UQB8;I3L327;I3L125;I3L1C8;I3L2M4;I3L526;I3L0M4;I3L3J7	23779000	15789000	12002000	13324000	13261000	11217000	12555000	13236000	17508000	13644000	11583000	11322000	13284000	10063000	13987000	11058000	12134000	8816500	13570000	12588000
I3L4N8;P63261;P60709;A0A804GS07;A0A6Q8PFE4;E7EVS6;A0A2R8Y793;I3L1U9;I3L3I0	6121800000	6395700000	875590000	3098400000	1322600000	10772000000	10383000000	6481200000	9780900000	9504700000	4067100000	3635300000	3988700000	3511800000	2744000000	1778500000	2311800000	2360100000	4092700000	8057400000
J3KN67;A0A2R2Y2Q3;A0A494C0P6;P06753	89548000	85559000	0	23196000	0	228730000	268740000	84810000	248750000	247840000	40096000	46233000	53092000	59592000	0	0	0	18035000	59325000	124280000
J3KNP2;Q12788	0	0	0	0	0	0	0	0	0	0	0	0	0	0	0	0	0	0	0	0
J3QL05;J3KP15;Q01130	60965000	81247000	113800000	98726000	100200000	70857000	107460000	78920000	68995000	73975000	151220000	192900000	146170000	169570000	202960000	102200000	159990000	55202000	112870000	73074000
Q5QJE6;J3KP30;E9PRB3	0	0	0	0	0	0	0	0	0	0	0	0	0	0	0	0	0	0	0	0
J3KPH2;Q9BYJ1	0	0	0	0	0	0	0	0	0	0	0	0	0	0	0	0	0	0	0	0
J3KPP4;O95232;D6RDI2	123520000	133780000	155420000	82436000	140940000	119230000	116860000	118150000	108100000	104650000	117360000	105840000	121230000	109310000	109950000	119420000	113510000	139030000	125940000	110600000
J3KQA0;P21579	14554000	4525300	0	0	0	0	5571400	0	0	4860600	5615900	6030600	12845000	8371900	6020400	0	11503000	0	14927000	7833900
J3KR35;Q8WUD4;C9JUN5	18616000	24159000	27685000	33653000	27996000	25082000	24841000	34087000	21036000	23238000	52250000	52627000	54539000	57395000	61464000	49101000	54942000	84429000	44326000	36825000
J3KR72;P49848	209190000	211670000	227720000	241700000	216940000	174850000	151190000	174500000	183090000	177680000	238010000	206840000	219450000	251370000	199250000	242950000	217670000	221820000	222570000	275180000
J3KS33;Q9H2G4	0	0	0	0	0	0	0	0	0	0	5814700	0	0	5507500	3542100	6392300	0	0	0	0
J3KTA4;P17844;A0A0G2JLI4;A0A7I2V507;A0A7I2V2S0;A0A7I2V5F5	72428000	76186000	75324000	84348000	83092000	78896000	69056000	82047000	80736000	89555000	79605000	97752000	83394000	77626000	100140000	89251000	85525000	92538000	86962000	68211000
J3KTH2;Q92750	9454300	4168700	4891700	0	0	4444900	4217700	5614500	0	0	3283400	4153100	8884100	0	5062900	6372800	0	4037500	5523800	7758400
J3KTL2;Q07955;J3KSR8	480220000	758490000	662190000	712760000	860470000	538290000	539570000	624330000	668320000	547820000	1459200000	1703000000	1280700000	1235600000	1702500000	992100000	1405900000	1450200000	1192100000	750670000
J3QQV2;J3KTM6;O15427;J3QSC3;J3QQS9	16180000	17523000	37974000	25671000	27108000	19301000	26922000	22618000	23429000	22239000	23568000	17312000	13395000	14466000	20396000	21698000	17121000	22707000	12640000	15526000
J3QK89;Q8IWX8	20112000	15695000	11726000	13909000	23810000	21678000	20178000	24743000	23717000	23634000	19360000	18573000	16822000	13411000	18504000	11753000	15129000	15077000	20788000	10821000
J3QLE5;P63162;P14678;J3KRY3;S4R3P3	28431000	35148000	40727000	44975000	49865000	42655000	37448000	36962000	44292000	46410000	29913000	38998000	31665000	33534000	35070000	28554000	31363000	30154000	32246000	20570000
J3QLS3;Q9Y2R9;J3KSI8;J3QQS1;J3QKW2	10893000	15087000	13379000	0	13854000	53384000	37727000	36499000	52596000	53164000	0	11828000	0	0	12548000	3730700	8855300	7027700	12585000	11695000
P19105;J3QRS3;J3KTJ1	0	0	0	0	0	25286000	44364000	0	55529000	76041000	20755000	0	0	0	0	0	0	0	0	0
J3QRS9;X6R4W8;O43670;J3KS31	41411000	29316000	23119000	16513000	10228000	40395000	33787000	39176000	31402000	42427000	12631000	14692000	10761000	16794000	9747600	17771000	5759100	9365200	12274000	11336000
O43684;J3QT28	41248000	25051000	23816000	24259000	23414000	33888000	30111000	34824000	34087000	35301000	14921000	14084000	16617000	19104000	15919000	20175000	8144300	13061000	16446000	14403000
K7ENA3;W4VSQ8;K7EIN2;Q9BRJ7	4960900	5624000	5441600	0	0	4396100	5571300	0	5274600	5796000	0	0	0	0	4387400	0	0	4485200	5973000	0
K7EIY8;Q6PI98;M0R3E2	13420000	14644000	0	24390000	0	11846000	0	16486000	0	15840000	17556000	16445000	0	13187000	14182000	17200000	13761000	17317000	14704000	14707000
K7EMM8;Q49A26	0	0	0	0	0	0	0	0	0	0	4912600	4466600	6007300	5788900	0	0	0	0	0	0
K7ERE3;P13646;CON__ENSEMBL:ENSP00000377550;CON__P13646-1;K7EMD9	32031000	32035000	18794000	20905000	22322000	24371000	22860000	23445000	29895000	24143000	16566000	12951000	16622000	14251000	14108000	25898000	35656000	17804000	24707000	31227000
K7ES02;Q13867;K7ESE8;J3KSD8	0	1173400	2352300	2000400	2193100	0	0	3742300	0	0	0	1518200	0	1975300	0	1605300	1581200	2037300	31800000	1531700
M0R0Z3;M0R0R9;M0QXD6;P35269	0	0	0	0	0	0	0	0	0	0	0	0	0	0	0	0	0	0	0	0
M0QXL5;P22087;M0R0P1;M0R299;M0R2Q4;M0R2U2;M0R1H0;M0R2B0	434440000	241340000	252430000	355200000	276340000	192260000	146700000	179950000	185610000	189960000	151740000	155260000	151790000	144680000	117560000	135730000	201920000	99275000	161740000	178380000
M0QXU7;O43615	10073000	14935000	9570400	0	10345000	11620000	11846000	13416000	13303000	13895000	11135000	0	12273000	0	13172000	8786700	17405000	13838000	9246700	0
M0QY43	0	0	0	0	0	12485000	9950500	6013500	15360000	11243000	0	0	0	0	0	0	0	0	0	4496000
M0R0N4;M0QYZ2;P53680;X6R390;M0QZ21	122180000	170600000	192200000	262830000	197370000	114640000	125740000	134150000	102630000	137690000	257040000	220520000	205590000	223070000	228520000	180350000	183530000	240190000	185210000	160880000
M0QZC5;P62280	262060000	258660000	300070000	314500000	393860000	305960000	268650000	327620000	298230000	291990000	184720000	364820000	382510000	345960000	304940000	403180000	377420000	250980000	371510000	293410000
M0R117;Q02543;M0R3D6;M0R1A7;M0R0P7	157570000	138610000	114700000	123090000	129100000	154870000	92214000	154140000	141360000	145440000	108250000	116500000	163020000	129830000	130800000	143170000	144900000	98866000	136240000	146420000
M0R165;Q9UBC2;M0R3I1;M0R2S2	0	0	4291900	0	0	0	0	0	0	0	0	6367400	9548200	6417300	5859000	5607700	5186000	0	0	0
M0R210;P62249;M0R3H0;M0R1M5;M0QX76;Q6IPX4	58591000	59765000	66335000	44504000	55370000	56260000	54072000	59730000	65965000	67366000	69902000	36783000	51678000	49478000	41216000	64004000	46328000	45812000	49865000	56448000
M0R2Z9;Q8IX01;M0R3F6	8519000	2783300	5861600	8715700	6042600	46321000	33784000	31798000	22101000	29214000	21372000	21899000	23933000	0	23014000	0	4819000	0	0	0
O00257	8667600	7780500	14579000	10552000	10811000	9621100	10196000	12411000	8341100	8929500	0	10809000	10695000	5457400	0	9783800	8833600	7045300	10073000	9120200
O00268;A0A0G2JRY5	127600000	129260000	167180000	186260000	165790000	133440000	110600000	121750000	117290000	116660000	158840000	162600000	204890000	216230000	158630000	203160000	161390000	155550000	173410000	173980000
O00422;H7BZW6	39300000	38273000	37062000	65504000	53881000	50835000	31578000	37333000	34756000	35262000	50774000	62773000	47300000	42178000	51830000	41958000	53236000	39198000	40040000	23228000
O00483	0	0	0	0	9127200	0	14939000	0	19475000	10935000	14280000	7928800	9301400	10297000	7928800	8799500	13499000	13862000	13505000	13470000
O00505	0	6752200	6271300	15726000	5929300	6744300	8126900	10050000	8729200	15603000	27011000	32314000	26450000	24641000	26974000	20644000	30674000	28623000	19332000	17662000
O00567;A0A494C128	625650000	732010000	753780000	872100000	797430000	522480000	511380000	613230000	567680000	572290000	542510000	552590000	596780000	577870000	583200000	584630000	553190000	504990000	508770000	498000000
O00763	26354000	20934000	28858000	42485000	28056000	18378000	13956000	18694000	20760000	21770000	10837000	11061000	17484000	20636000	8764400	22431000	24882000	12054000	22907000	19978000
O14617	1282800000	1235900000	1381800000	1427200000	1364900000	945280000	914670000	1054400000	1036400000	1019400000	1152500000	1205400000	1368600000	1363100000	1270800000	1420800000	1300500000	1311600000	1228200000	1231000000
O14647;A0A1B0GTU9	14147000	12257000	15603000	12584000	17049000	8968200	12076000	15230000	12096000	12168000	15409000	15951000	12778000	10429000	16454000	13123000	13998000	14708000	12014000	9804300
O14744	452430000	463310000	608550000	546710000	665020000	418730000	394620000	517350000	514080000	477080000	650070000	498770000	529760000	488030000	558990000	551580000	484460000	534340000	491860000	460970000
O14950	1130000000	1101300000	69314000	512110000	141420000	2521200000	2348500000	1206800000	2492200000	2258900000	588010000	653370000	704040000	624900000	355120000	225670000	341590000	394910000	742790000	1575000000
O15042;E7ET15	27897000	25396000	29576000	28120000	32366000	30924000	22263000	47451000	40339000	44475000	26799000	26707000	24875000	17428000	39468000	17023000	24680000	23356000	22407000	18045000
O15143;C9JEY1;C9K057;F8VXW2	127880000	137460000	22146000	78990000	39166000	221450000	118650000	136370000	134380000	168690000	82623000	75785000	78803000	105480000	40715000	44317000	40522000	64550000	99931000	152350000
O15144	73560000	77772000	1974100	54788000	20278000	128040000	91012000	87038000	92785000	81270000	37466000	38142000	53083000	60874000	21918000	30393000	27142000	28051000	50759000	85011000
O15145;C9JZD1	71658000	63818000	4233900	36609000	15085000	131880000	106110000	106620000	106860000	97311000	60250000	44658000	50237000	53686000	30293000	24575000	21498000	45470000	51748000	78454000
O15269	0	0	0	0	0	0	0	0	0	0	0	0	0	0	0	0	0	0	0	0
O15371	30061000	31536000	34358000	35194000	30473000	28793000	20125000	25143000	32219000	30118000	28796000	25619000	24653000	30821000	29644000	30554000	28360000	14115000	26918000	20454000
O15446	520250000	513480000	466030000	513390000	472250000	393880000	356720000	423190000	412230000	431220000	554130000	386130000	459250000	468190000	476840000	499370000	399310000	444400000	448370000	458890000
O15479	21202000	28326000	26031000	35169000	24276000	25787000	27494000	29922000	26910000	29608000	18850000	18863000	25194000	22337000	21225000	32533000	21031000	16598000	24116000	24078000
O15511;B1ALC0	19158000	18102000	0	0	0	29243000	20344000	19267000	19774000	12068000	12163000	0	7623900	5995700	0	0	0	3865500	7874000	21050000
O43143	125330000	133560000	133680000	157740000	170200000	126230000	103570000	136850000	118660000	116360000	111480000	145270000	136080000	130980000	155710000	114180000	145850000	133010000	121680000	98447000
O43172	19184000	13594000	15975000	20765000	0	18888000	26279000	18597000	32123000	22055000	0	9581000	9028300	0	0	0	0	0	10948000	8606400
O43290	38217000	29287000	26413000	24745000	31955000	34930000	29912000	35119000	33478000	37217000	27010000	18664000	23588000	23875000	24262000	27053000	21868000	20977000	22403000	22696000
O43395	23820000	19415000	15377000	8740100	13466000	32167000	26273000	15666000	26433000	27460000	7603800	3449800	6324100	6520600	5479200	5726800	2669600	4284200	6087800	3908700
O43402	0	18587000	23531000	33723000	3361100	0	0	28942000	25842000	27117000	21216000	0	0	0	15797000	0	0	18471000	0	0
O43660	30254000	26717000	31290000	32773000	36217000	35605000	25182000	34331000	33871000	30779000	38167000	40379000	40273000	40161000	41956000	37642000	40778000	36916000	39906000	30244000
O60264	16836000	13832000	11422000	10471000	15072000	10007000	8501600	11181000	10188000	0	13131000	13398000	18950000	12302000	15656000	15641000	13694000	16901000	15409000	12179000
O60293	3395100	3738100	3396800	0	0	3431400	0	3028600	4672500	3223800	0	4234100	0	2694700	3239700	3581000	0	2634400	3709900	0
O60306	11115000	8787700	4467400	8213400	19583000	14374000	12913000	16222000	16586000	16392000	14066000	28411000	24299000	20427000	23718000	18319000	16659000	16337000	17899000	22657000
O60508;Q5SRN1	24079000	20602000	21892000	23398000	27416000	24559000	20215000	23907000	24106000	24021000	28708000	40927000	30595000	29669000	38861000	31316000	33574000	35556000	32161000	25332000
O60524;G3V5V3;G3V4D9;G3V547	17704000	13392000	14595000	7752400	11809000	11231000	12872000	13658000	11081000	11002000	7724700	6284400	8181400	10482000	8000000	6431400	3935000	7065600	10103000	8105500
O60563	9940600	0	0	0	10764000	13633000	17857000	16562000	25382000	17501000	15186000	14676000	0	21632000	17279000	9806600	8608800	12134000	10477000	0
O60763	7169800	2598500	0	0	0	4394600	6158400	3301200	5585500	6940000	0	0	0	3571500	0	0	4554300	0	4607000	4268900
U3KQK0;Q99880;Q99879;Q99877;Q93079;Q5QNW6;P62807;P58876;P57053;O60814;Q96A08	1153400000	1111300000	860130000	1044300000	1489400000	801940000	724260000	1044800000	1123000000	889160000	1258900000	1320800000	1993400000	1628500000	1593900000	1376900000	1800900000	1825700000	1344600000	1778700000
O60832;C9IYT0;H7C0M1	201040000	221180000	264320000	208500000	248200000	242340000	234120000	231300000	210360000	228340000	121380000	98834000	102900000	102010000	111050000	93946000	95179000	109250000	100830000	95232000
O60884	2826800	0	0	3144100	3603900	0	4936300	0	0	0	0	0	0	3342800	0	0	2690300	0	0	2994000
O75052;E9PSG0	17098000	26190000	27288000	34249000	32500000	19040000	19531000	24374000	19483000	18268000	25470000	29546000	25416000	32848000	34353000	33025000	39698000	21571000	29366000	24524000
O75131;A0A087WYQ3;E5RHZ0	50129000	51265000	31189000	49406000	41985000	49256000	66630000	37391000	64081000	63259000	74624000	81625000	80967000	71370000	75340000	37465000	54112000	50052000	63806000	53741000
O75151	135810000	124630000	130590000	121920000	137840000	116090000	96142000	116520000	113470000	119050000	101520000	111810000	125090000	125830000	124560000	121350000	97160000	114410000	119220000	126990000
O75342;A0A3B3IRK2	0	0	0	0	0	0	0	0	0	0	0	0	0	0	0	0	0	0	0	0
O75367	102270000	56556000	48638000	52584000	65904000	60138000	29320000	39400000	38473000	53628000	84748000	71494000	66906000	67655000	45791000	80483000	50695000	64768000	58253000	63294000
O75394	9866800	0	0	0	0	0	0	0	0	0	3530100	3574900	2205400	2601800	2397100	2382800	0	0	0	0
O75396	11909000	7782000	0	0	0	0	0	0	0	0	6612100	7844400	0	0	7331800	0	7564900	0	4649700	5805700
O75400;A0A7N4I394	356220000	421270000	432750000	488670000	471250000	266860000	359310000	365310000	324750000	308260000	859670000	854710000	603170000	603570000	938550000	462100000	650290000	738750000	527290000	289840000
O75436	0	0	0	0	0	0	0	0	0	0	0	0	0	0	0	0	0	0	0	0
O75477	9098500	8837400	9256200	10842000	7924800	7212900	7152900	6510700	7294000	7537900	10964000	12683000	13014000	12517000	9296800	11514000	11392000	11856000	10046000	9486300
Q5JRI1;O75494	86059000	133530000	90569000	100990000	126640000	120610000	94542000	107460000	131540000	84517000	211430000	213220000	150370000	134820000	178430000	166500000	235220000	150310000	170180000	117490000
O75531	90101000	62696000	15501000	18555000	23156000	60831000	58212000	37745000	58603000	62198000	52358000	91162000	56229000	85786000	35946000	53865000	65887000	57388000	65129000	85638000
O75533	42972000	43323000	45999000	51492000	58915000	50744000	57690000	60070000	51689000	57982000	37619000	55405000	39997000	41768000	57925000	32134000	48439000	44299000	41466000	28065000
O75607	0	0	0	0	0	14252000	0	0	0	11737000	0	0	0	0	0	0	0	0	0	0
O75643;A0A494C1A5	133770000	132970000	136360000	162560000	157720000	146740000	126590000	149380000	142890000	146480000	159760000	163060000	146830000	148400000	164690000	144000000	147720000	153650000	144540000	125260000
O75683	181530000	156020000	180320000	158940000	182820000	175870000	150120000	147190000	173220000	177180000	149450000	138240000	165890000	186040000	151480000	174190000	119770000	136730000	137830000	168240000
O75934	70968000	61161000	61126000	61177000	66750000	54031000	43530000	44916000	58034000	51827000	83822000	77064000	79575000	64153000	100190000	75162000	70589000	91171000	80698000	68353000
O76094;D6RDY6;R4GNC1	159920000	178510000	197990000	192830000	188430000	122380000	109930000	135220000	115740000	123040000	143230000	122690000	131130000	153010000	158980000	137970000	150350000	143230000	141200000	129520000
O94832;J3QRN6;K7EIG7	741250000	848980000	20200000	211610000	2706200	1090700000	1617400000	595070000	1425100000	1485600000	395390000	236800000	288090000	147760000	158650000	3815800	355710000	133930000	230040000	756820000
O94842;O15405	0	0	0	6653200	13380000	19590000	23835000	18489000	22302000	21694000	0	0	0	0	0	0	0	11455000	0	0
O94906	21250000	19655000	24738000	26294000	23927000	24140000	26696000	24907000	24691000	25506000	23634000	22169000	25930000	19928000	21201000	26430000	17606000	19765000	24351000	18911000
O94973;A0A0G2JS82;A0A0G2JQM1	40380000	48930000	55300000	64642000	60374000	30703000	40874000	48324000	47656000	41692000	66473000	69312000	55477000	63468000	62230000	45346000	83822000	81448000	66524000	44060000
O94992	14908000	9943500	5112100	11677000	6781100	12440000	13039000	10200000	11754000	14243000	5914400	12516000	0	8110900	11459000	8549800	0	0	10066000	8424400
O95049	22601000	22158000	14670000	27850000	16399000	19670000	17445000	26978000	21452000	22502000	37014000	52373000	35165000	33609000	53987000	31203000	46547000	38053000	37686000	22294000
O95363	0	0	0	0	0	0	0	0	0	0	0	0	0	0	0	0	0	0	0	0
O95433;G3V438;H0YJG7	49675000	58474000	94272000	79967000	84860000	55483000	60041000	67041000	60424000	55050000	71938000	78658000	73514000	76979000	70845000	80301000	87477000	91792000	73130000	57338000
O95478;A0A0A0MQZ6	225590000	207220000	276890000	329380000	251530000	236510000	174070000	210690000	207110000	226490000	212760000	217390000	226340000	263920000	222470000	272650000	216060000	232010000	254800000	187110000
O95625	10288000	12022000	11447000	6212900	9204800	13021000	8375600	12770000	12120000	11498000	0	6493600	9770900	0	7999100	9260700	9700000	5411700	8828900	13789000
O95639;B7Z7B0;C9JEV9	18814000	20335000	18009000	0	11488000	19711000	22365000	21907000	26311000	30043000	9916800	9617300	11778000	10104000	0	11364000	12992000	10920000	0	7152000
O95714;A0A3B3IRP6;A0A0J9YVP0	0	0	0	8972000	7280600	8340900	0	7753300	0	6901500	0	0	0	0	0	6287600	6303100	0	7659500	7534600
O95782	486280000	664550000	713240000	734470000	712320000	469070000	527960000	558850000	523070000	505480000	793560000	817110000	809540000	796860000	761820000	750230000	822830000	832810000	717570000	668720000
O95816	138070000	99307000	115600000	98942000	134300000	124820000	70440000	123100000	99590000	112160000	104170000	95009000	83343000	110870000	91223000	125130000	126760000	108230000	95673000	82990000
O95819;A0A0D9SEY1;E7EN19;E7EX83;H7C0P6;E7ENQ1;H7C360;A0A0D9SG62;G3XAA2;G5E948;C9J840;Q8N4C8;Q9UKE5	22145000	19079000	17223000	17649000	14832000	16050000	15351000	22905000	17269000	19589000	16436000	46298000	20583000	20982000	35161000	13275000	13877000	14063000	15436000	17680000
O95926	13620000	20743000	14522000	27781000	27246000	17118000	8798100	24221000	12999000	17617000	23684000	45287000	36345000	44854000	62542000	37709000	47934000	33075000	45488000	31793000
O96019;H7C5S0	417920000	336840000	335900000	325220000	386920000	269410000	274740000	321650000	314500000	314720000	375870000	336240000	375950000	380660000	399650000	417450000	336740000	363980000	410270000	379070000
P00338;F5GYU2;F5GXY2	6900500	17222000	20843000	22694000	32557000	8186700	14084000	18615000	17823000	12110000	28225000	31095000	17251000	24002000	24522000	32796000	36999000	21812000	48165000	27222000
P00846	9257800	10902000	0	0	0	6933800	5142900	7495200	7374400	7893900	15189000	14076000	13543000	15185000	14410000	12936000	11059000	13370000	10711000	13302000
P01040;C9J0E4	20361000	13201000	49191000	42278000	15773000	11229000	11117000	20775000	7868500	14357000	35988000	16185000	32944000	28867000	8252800	14348000	16063000	15525000	51438000	22254000
P04083;Q5T3N0;Q5T3N1	22726000	40549000	22226000	34628000	51507000	14761000	23292000	10607000	16228000	33680000	0	0	0	0	0	0	0	0	13480000	0
P04259	332130000	140060000	380890000	169560000	200850000	234670000	640870000	96520000	41590000	277030000	147750000	239250000	109680000	140240000	75231000	215960000	97915000	88537000	174870000	113940000
P04264;CON__P04264	2598100000	2640000000	4371400000	1976700000	3341200000	3074000000	4914200000	3662300000	1461000000	2296800000	2083400000	2195700000	2249500000	2619600000	1683700000	3818800000	3203600000	2579900000	5213300000	2279900000
P04843;B7Z4L4	24833000	26922000	31359000	28995000	29159000	23325000	23729000	24390000	23431000	22376000	22385000	24527000	28607000	27694000	23747000	29753000	27609000	17729000	28590000	23441000
P04844;Q5JYR3;H0Y5M1;Q5JYR4;Q5JYR7	9237000	0	9941300	0	0	0	0	0	0	0	0	8265200	0	7953900	0	7421400	7351100	0	9264900	0
P05023;H0Y7C1;B1AKY9;P50993;M0R116;A0A2R8YEY8;A0A0A0MT26;P13637;Q13733;P20648;P54707	0	5250400	0	11463000	7167000	6910300	4249600	7958800	5957100	7507500	8624900	7864400	6302400	8456100	6276900	8281000	11843000	7351500	8647700	8221300
P05109	48051000	31982000	82833000	66428000	45807000	23911000	23385000	22256000	10534000	30887000	35702000	32584000	65360000	166590000	31534000	43635000	38016000	21052000	53824000	33529000
P05141;P12236;P12235	48082000	77689000	91319000	120860000	103010000	66172000	73556000	89679000	80288000	64202000	92003000	110710000	101250000	110590000	99078000	124800000	138550000	129790000	110680000	87534000
P05165;A0A1B0GU58;A0A1B0GWI4;A0A1B0GUX9	250270000	329080000	382010000	573140000	419350000	381710000	354820000	365030000	406890000	397340000	257490000	240850000	259710000	369300000	224390000	571940000	624930000	468210000	444010000	478500000
P05386	46654000	59078000	78687000	0	63154000	49046000	0	0	55133000	0	73702000	29925000	0	7279200	151990000	0	103260000	135530000	0	0
P05387;H0YDD8	58011000	74732000	69876000	44588000	22468000	64988000	73626000	62474000	68359000	57754000	93780000	110260000	74435000	46670000	127320000	64681000	67397000	110210000	90220000	83210000
P05783;F8VZY9	138790000	118230000	164480000	178020000	141010000	149520000	136390000	136390000	170200000	183670000	173100000	135680000	153540000	180500000	127510000	233470000	194400000	160380000	179350000	225630000
P06576;F8W079;H0YH81	6196800	0	3863600	8778400	6414500	0	2492800	5031700	6180900	0	6201200	7338600	5222700	6661100	10969000	8139300	15509000	0	11919000	6612100
P06702	54651000	47346000	107350000	101050000	69255000	36885000	31422000	41414000	22459000	61438000	105500000	78800000	126690000	280370000	58197000	78414000	56822000	29861000	112850000	54210000
R4GN98;P06703	42070000	30568000	54834000	124020000	39083000	44855000	66383000	33386000	44888000	26460000	0	25121000	33239000	27744000	35957000	34596000	19213000	20799000	25410000	31724000
Q16778;P33778;P23527;P06899;Q8N257	48024000	53539000	31906000	0	45188000	26202000	0	0	0	0	33297000	0	35076000	33956000	19055000	0	0	0	54677000	0
P07305	2907000000	4289000000	6240200000	5406700000	5400200000	3854300000	3646400000	3701400000	3980600000	3628200000	5821300000	4091500000	3695000000	4646500000	5230000000	5675300000	5145600000	3854100000	3230800000	3376700000
P07355;H0YMW4;H0YN42;A6NMY6;H0YMU9;H0YMD0;H0YM50;H0YNB8;H0YKS4;A0A7I2V4P4;H0YL33;H0YNP5;H0YMM1;H0YKX9;H0YMT9;H0YLV6;H0YKZ7	30380000	24589000	27702000	29267000	26524000	30808000	38694000	30497000	29289000	33547000	24527000	19668000	21254000	25401000	20944000	23623000	17999000	18175000	34235000	26328000
Q5JP53;P07437;Q5ST81	184680000	149940000	203950000	207690000	214470000	156230000	163150000	180300000	178570000	179840000	359520000	254000000	201930000	231250000	266910000	250940000	254470000	253960000	219180000	158100000
P07737;K7EJ44	0	5212000	5542600	8121400	8356400	6873100	0	0	6613400	6822400	8625200	12843000	4358500	5668000	14961000	10830000	11204000	0	19959000	8468500
P07814	8872300	6848100	0	12365000	0	7583900	8510000	17121000	7410300	7197200	4943300	6440300	0	0	0	0	15634000	0	8357200	0
P07900	63521000	28446000	46157000	19202000	29444000	38214000	20502000	29170000	30104000	33389000	29643000	34567000	16596000	20763000	35453000	37748000	38092000	14562000	60786000	41732000
P08238	144860000	163990000	199890000	163720000	175130000	165910000	153320000	186180000	155570000	165410000	175240000	217080000	143970000	159820000	236740000	215980000	221010000	135240000	273620000	180780000
P08579	11916000	16738000	14852000	18867000	19299000	17286000	14424000	15413000	13433000	15526000	17909000	21098000	14887000	16279000	20861000	15782000	18016000	11063000	12087000	9355900
P08621;M0QYR1	0	7911300	13197000	16650000	11096000	15298000	13652000	10881000	11101000	9720100	0	10150000	0	0	10872000	0	10543000	0	0	9802800
P09382	13317000	17999000	26136000	23460000	30076000	21676000	17289000	18473000	20693000	20462000	14679000	26181000	18417000	23260000	19051000	18185000	28799000	17045000	17690000	12022000
Q5T7C4;P09429;B2RPK0	11208000	6973200	56140000	9945100	0	0	15074000	7354700	0	0	0	0	0	0	0	0	0	0	0	0
P09661;H0YLR3;H0YMA0	21223000	20781000	16709000	23003000	17211000	20004000	16063000	19170000	19931000	16628000	17956000	20084000	14083000	10351000	19681000	12905000	17070000	19333000	18828000	11797000
P09874;A0A7I2V3E1	250270000	171550000	154570000	138190000	170610000	120600000	142350000	146990000	143720000	151890000	169480000	164510000	165790000	150240000	177820000	175680000	119280000	162770000	163400000	131990000
Q71UI9;P0C0S5	0	0	0	7803700	0	0	0	0	0	0	0	18901000	30148000	46460000	0	22568000	12638000	0	0	0
P0C1Z6;A0A0G2JP55;A8MTQ3	15443000	17135000	9804100	8583500	10429000	0	9590000	13263000	7869100	12424000	14761000	9024300	15166000	14330000	8723700	13603000	10254000	12396000	15214000	14955000
P10412	486740000	492880000	790140000	597450000	997240000	621180000	590520000	540090000	564630000	550620000	2868500000	654180000	535110000	259160000	817650000	765220000	249270000	220360000	527600000	554480000
P10599	98803000	110940000	149500000	110990000	95544000	123730000	133360000	124620000	131560000	127610000	32267000	0	0	50512000	30844000	0	0	0	130270000	48215000
P10909;H0YAS8	0	0	0	0	0	0	0	0	0	0	5446900	0	0	27045000	0	0	0	0	0	0
P11021;A0A7P0TB36;A0A7P0TAI0	120120000	142490000	140850000	162190000	170560000	113260000	111500000	129640000	123460000	121820000	113490000	115370000	106050000	118090000	126600000	128910000	149980000	140570000	133970000	112150000
P11142;E9PKE3;E9PNE6;E9PN89;A8K7Q2	449570000	464160000	475810000	525930000	522460000	438100000	422750000	495210000	480550000	476160000	469640000	460710000	478020000	456240000	515070000	467090000	486290000	514920000	463030000	453620000
P11166;A0A6Q8PFI8	38905000	43767000	39124000	54080000	45958000	35437000	34799000	35089000	41298000	41863000	21600000	15698000	22728000	21849000	26098000	34111000	28943000	17406000	29184000	25616000
P11182;A0A7P0Z494;Q5VVL7;A0A7P0T9W1	501640000	876740000	1026500000	1252500000	965480000	572710000	678230000	523580000	627420000	589150000	1447200000	1178200000	1156300000	1391400000	1492600000	1343100000	1495800000	1256500000	941980000	1014800000
P11387	9949000000	12782000000	17100000000	15847000000	14990000000	11430000000	10805000000	10892000000	11265000000	10697000000	12695000000	12584000000	13513000000	14609000000	13534000000	14560000000	14170000000	12620000000	10667000000	11335000000
P11498;A0A494C016	529330000	677740000	972060000	1166100000	892030000	1075500000	1051300000	1011700000	1144400000	1092100000	548470000	528830000	643540000	945180000	448570000	1475200000	1612500000	1205000000	1125400000	1360200000
P12004	0	10312000	0	16414000	14614000	14877000	0	9579500	10514000	13171000	18978000	11652000	11602000	12928000	12995000	12037000	13014000	11017000	19384000	10093000
P12270	0	12496000	0	0	0	0	0	9595400	0	15526000	0	0	0	0	0	0	0	0	0	0
P12273	25862000	10603000	42863000	34536000	13560000	5338200	7292200	11583000	8042800	7997000	43926000	53955000	20565000	108510000	5811300	9411100	0	11741000	88994000	14648000
P13010	31882000	41014000	36191000	34017000	40549000	48159000	37858000	42876000	47181000	55361000	38773000	46740000	36578000	27223000	35296000	30055000	44128000	39639000	44742000	37527000
P13639	25158000	20651000	16555000	26192000	28838000	34116000	21264000	25442000	28690000	26811000	14929000	19017000	20265000	17449000	21197000	18213000	26313000	21540000	31867000	27733000
P14618;A0A804F6T5;A0A804F729;B4DNK4;H3BTN5;H3BQ34;H3BR70	101170000	74844000	80218000	92108000	66658000	95483000	82928000	112170000	95713000	109130000	62785000	51521000	51698000	64055000	42444000	74074000	53663000	39921000	79501000	72928000
P14649;F8W1I5	74060000	66011000	0	41955000	10598000	141820000	159880000	79639000	158980000	122000000	40778000	25586000	37613000	44604000	23467000	15637000	21555000	39888000	46785000	107310000
P14866;M0QXS5;A0A3B3ITJ4	20987000	27297000	18317000	49798000	17899000	72795000	53289000	51947000	72769000	53757000	19221000	27334000	21676000	6654100	18652000	0	5717800	2869100	12485000	13700000
P14868;H7BZ35	3866500	4306100	4570300	2840500	5194000	6803900	5629900	6740000	5230100	5423000	0	6294400	0	5335000	8834300	8371900	8660800	4716200	3852200	5015800
P14923;C9JTX4;C9J826;C9JK18;C9JKY1	21137000	7917300	28170000	15016000	14867000	11846000	42024000	6567500	0	12376000	16435000	14956000	14165000	26150000	5136200	28998000	21060000	16254000	16520000	10189000
P15880;H0YEN5;E9PQD7;I3L404;E9PMM9	55790000	57603000	80775000	69388000	96564000	53735000	54592000	81081000	69491000	65083000	79063000	93295000	84141000	88010000	88734000	91751000	96257000	85389000	94248000	68028000
P15924	49969000	22026000	51957000	28951000	34109000	37026000	75209000	29402000	23234000	35616000	30898000	38713000	30589000	75244000	18621000	49404000	37290000	28030000	39661000	24137000
P15927;Q5TEJ7	54854000	72007000	5618500	35753000	13524000	167350000	196390000	74547000	178690000	162600000	76663000	71301000	56714000	68577000	30446000	14786000	41326000	32431000	85735000	127030000
P16104;Q96QV6	286110000	274730000	300750000	537810000	209330000	137670000	239150000	177160000	176990000	179250000	234750000	307510000	409310000	354430000	304840000	346860000	387540000	482480000	377280000	435500000
P16403;P16402	17590000000	19765000000	37662000000	26212000000	26991000000	19453000000	30566000000	20024000000	21352000000	20812000000	32455000000	21086000000	22107000000	22265000000	24027000000	21185000000	21524000000	28524000000	19744000000	21239000000
P16615;H7C5W9	54723000	55099000	57436000	50004000	61625000	45677000	48683000	49551000	46786000	45660000	68124000	63930000	53451000	48443000	76338000	52492000	41244000	63739000	47792000	45509000
P16989;A0A0D9SEI8	0	0	0	9109600	0	0	0	4795700	0	0	13312000	10695000	10262000	8442900	9517100	0	8190600	8891700	17953000	0
P17066;P48741	92906000	94697000	191300000	157110000	150090000	140160000	229400000	122420000	133500000	130450000	168650000	102710000	90799000	85837000	209000000	88341000	75292000	165700000	93935000	65902000
P17275	0	0	0	0	6311600	7359400	0	6080200	5669000	6012800	0	0	0	0	0	0	0	0	0	0
P17480;E9PKP7	1099600000	1351200000	1452200000	1572500000	1641700000	1145600000	1033100000	1221900000	1213300000	1224800000	1653100000	1879600000	1906900000	1967700000	1955800000	1641900000	1888300000	1644700000	1576000000	1612100000
P17987;E7ERF2;E7EQR6	19054000	21018000	21978000	26256000	20348000	20607000	16991000	19852000	18870000	21832000	28683000	34018000	31419000	35979000	34993000	33977000	43080000	29850000	34435000	28086000
P18077;F8WBS5;F8WB72;C9K025	12481000	11884000	12007000	13825000	19778000	20305000	17301000	19522000	19118000	18575000	18254000	27176000	16321000	14315000	24066000	12812000	15419000	16237000	16141000	11848000
P18085;C9JPM4;C9JAK5;U3KQF2	27259000	27360000	26533000	28204000	27238000	21173000	12252000	27371000	13906000	15228000	20200000	22506000	20617000	23615000	25815000	27503000	27618000	15792000	27702000	18770000
P18124;A8MUD9	1785900000	1820000000	1969900000	2118500000	2221900000	1576400000	1483100000	1838300000	1621400000	1539300000	1404900000	1647100000	1683300000	1701700000	1514900000	1868900000	1544400000	1451500000	1487800000	1474700000
P18583	204150000	210310000	285530000	279330000	313270000	164740000	138260000	177690000	149690000	146310000	255590000	259190000	241860000	238790000	281730000	216750000	278580000	252690000	206670000	154410000
P18827;E9PHH3;H7C1K4	16882000	13754000	14447000	28270000	23865000	14181000	18087000	15419000	25265000	21143000	12723000	0	17292000	16273000	3934400	13249000	0	11656000	0	0
P19387;H3BRR2	0	0	0	0	0	0	13494000	0	0	10379000	0	0	0	0	0	0	0	0	0	0
P19784;H3BNI9;H3BSA1	166290000	111810000	110040000	100360000	114820000	87829000	99448000	82782000	71095000	116200000	43483000	44029000	66129000	54743000	48058000	48774000	38710000	55731000	52979000	73830000
P20042	17054000	13053000	17592000	0	0	14158000	0	15461000	0	15772000	0	15158000	14511000	0	19325000	0	14617000	0	15003000	14542000
P20337	0	0	0	0	0	0	0	0	0	0	0	0	0	0	0	0	0	0	0	0
Q60FE5;P21333	9959900	8960200	0	7455300	8582700	8288800	6992300	13397000	8621500	7917500	0	5629300	6357100	0	8655700	4649500	5803400	0	6703300	5106600
P22492	25731000	11776000	23491000	13073000	11263000	8911800	8054800	10163000	9426300	7953400	9096000	7830600	7801900	8610000	8950300	10891000	8974700	7483400	11372000	9218500
P22735	35717000	49056000	90352000	76773000	93653000	90511000	91614000	68073000	62219000	70434000	83149000	90067000	77190000	79614000	98143000	60029000	51952000	72882000	240800000	43230000
P23246	0	0	0	0	24074000	0	31432000	0	0	0	19235000	15310000	20611000	12796000	0	0	0	0	0	0
P23381	24852000	19586000	11495000	36752000	32119000	21863000	11998000	24687000	44599000	18261000	0	19055000	0	14187000	19087000	22944000	33268000	14347000	20933000	0
P23396;E9PL09;E9PPU1;H0YEU2;F2Z2S8;H0YCJ7	552430000	570900000	708130000	738180000	654380000	446040000	453630000	489180000	488370000	511040000	661010000	617280000	662090000	684420000	625240000	624340000	573100000	683120000	588580000	523180000
P23490	0	0	0	0	0	0	0	0	0	0	0	0	0	0	0	0	0	0	0	0
P23526	0	4145200	0	5870400	0	5729700	0	6518400	4353200	4367700	0	0	0	4471500	5667700	5139000	3915000	4567500	0	5104600
P23528;G3V1A4;E9PP50;E9PK25;E9PQB7;E9PLJ3;E9PS23	51771000	51458000	66618000	63473000	47470000	33252000	49284000	23519000	45771000	36819000	68371000	82356000	81552000	78162000	134490000	53010000	64273000	72183000	83163000	0
P24844	15240000	21838000	0	0	0	31071000	35418000	18365000	40981000	37451000	8635200	23811000	0	17537000	0	0	0	0	18969000	44039000
P25311;C9JEV0	4408900	0	8159700	4375300	4615000	0	4146400	5043200	0	0	8475300	18634000	4473600	5047400	0	0	0	4707600	33097000	4033300
P25398	18703000	26650000	22289000	29835000	24205000	0	14461000	24672000	20754000	25252000	41885000	42866000	34500000	38417000	44465000	28033000	34605000	32656000	32763000	36752000
P25490;H0YJV7;Q96MM3	20396000	16752000	3099300	11939000	12359000	7589700	7481500	12991000	10183000	10038000	23005000	19488000	21638000	17192000	33809000	19525000	16545000	11956000	17215000	15363000
P25705;K7ERX7;K7EK77	46580000	43996000	44493000	53275000	57083000	44612000	50071000	55391000	56113000	53966000	51975000	58948000	50789000	56239000	58258000	62188000	77069000	65130000	64941000	58766000
P25815	0	0	2326900	0	0	0	0	0	0	0	0	0	0	0	0	0	0	0	6200300	0
P26006	5387700000	4041100000	6417200000	4573700000	7159500000	178790000	4661400000	4529200000	5437200000	5820800000	3668100000	3975200000	5508500000	3750600000	3261800000	3211300000	3417700000	3756500000	4987400000	3488600000
P26368;K7ENG2	103470000	96857000	104990000	116590000	99120000	86559000	74635000	95154000	80360000	98587000	96888000	104980000	103570000	87159000	92149000	85259000	82996000	106030000	80698000	73743000
P26373;J3QSB4	161580000	139670000	126980000	132270000	144310000	104330000	116590000	142640000	128530000	130770000	111480000	131520000	154520000	108110000	178350000	167320000	118170000	121260000	135050000	107500000
P26641	0	7710300	7743600	0	16842000	0	7546700	6965600	8215900	7547500	7450100	13464000	5155900	0	16163000	6774400	9750900	6248500	11090000	6977500
P27348;E9PG15	31568000	25645000	36468000	25004000	21705000	22996000	34728000	25702000	37523000	30601000	32368000	25897000	24542000	21703000	31607000	25906000	24926000	58227000	28228000	27167000
X1WI28;P27635;F8W7C6;H7C123;B8A6G2;H7C2C5;A6QRI9	75229000	97285000	108920000	114520000	114940000	65740000	70119000	89178000	84307000	72985000	94022000	91595000	96633000	110110000	127050000	122390000	116680000	119740000	106040000	88997000
P27694;I3L4R8	46795000	51729000	4264600	23893000	6061200	120130000	105960000	44491000	117500000	120660000	49357000	54709000	41738000	39282000	19107000	9654600	22391000	15687000	34859000	78179000
P29375;E7EV89	12694000	14040000	16018000	9554700	15360000	13165000	10973000	11949000	13235000	12693000	12570000	15704000	12892000	0	13740000	12640000	13919000	9790500	16978000	11026000
P30041	15952000	20389000	25495000	20990000	26734000	14965000	17073000	16961000	10760000	16794000	27869000	29559000	23969000	31183000	26130000	25999000	30982000	30627000	27563000	15034000
P30050	21051000	23778000	23085000	23283000	24133000	19562000	20374000	20341000	22724000	18670000	49450000	52212000	32919000	24735000	54234000	31468000	50218000	46789000	37193000	27423000
P30414;A0A087WYW3	137620000	138100000	120470000	140210000	145960000	79157000	84209000	102620000	93886000	90772000	150020000	168540000	166060000	150360000	172020000	147750000	163580000	141500000	162800000	131530000
P31151;Q86SG5	32448000	13168000	102370000	47623000	38033000	8995300	11932000	19980000	13635000	17408000	24257000	30522000	63159000	162480000	16457000	15299000	14303000	15586000	31379000	35588000
P31153	0	11070000	7935400	17133000	0	0	0	8194900	9134600	9108000	7517500	7561300	4160800	6631100	8860800	9385400	8446400	7613200	0	0
P31431	6728800	4487300	5168100	0	2804900	10489000	8568200	5130000	4347100	5621300	4911600	4523000	4335600	4064500	0	4203400	0	0	0	3087400
P31689	27313000	29493000	27149000	29288000	28856000	25893000	20983000	29777000	27823000	29231000	40823000	29136000	29328000	36029000	32426000	40433000	37269000	27092000	28136000	22899000
P31944	10425000	10331000	32448000	16057000	10153000	6455800	15195000	17436000	5572800	8413800	7581700	9535800	12747000	17501000	5067800	10048000	6817300	12280000	18832000	10420000
P31946;Q4VY20;A0A0J9YWZ2;Q4VY19;A0A0J9YWE8	5411400	11044000	6094400	10202000	12420000	7236600	0	9326000	5310800	5441300	11143000	14913000	13640000	12051000	8122900	11747000	11607000	0	11322000	11935000
P31947	31400000	52888000	41815000	18463000	50305000	30101000	44929000	35369000	29843000	37635000	98728000	79347000	65396000	65901000	116930000	48128000	73054000	75193000	69983000	44121000
P32119;A6NIW5	11243000	10732000	17542000	10382000	15883000	12600000	15369000	12786000	10139000	12932000	0	10439000	9215200	9565500	0	12371000	0	10077000	9546500	7642700
P32121;K7ENA6;I3L412	43882000	42621000	40637000	51435000	43825000	49085000	47536000	45974000	52916000	53085000	66376000	67737000	65137000	65336000	78236000	73887000	54350000	55647000	51566000	53274000
P33908	436790000	383370000	632070000	289650000	478720000	473450000	528470000	470210000	335830000	318560000	145540000	376150000	358470000	299300000	184340000	329300000	428570000	325920000	344960000	308270000
P33992;B1AHB1	21793000	12508000	15822000	11736000	18007000	16037000	9886400	14418000	12127000	13802000	9330000	9712400	9585400	9467900	13490000	19376000	28371000	13302000	18855000	13349000
P33993	18379000	17707000	23366000	22308000	15980000	13365000	20074000	24648000	17872000	14019000	15450000	19755000	22357000	21155000	23508000	18131000	21489000	26064000	19159000	14644000
P35052	50916000	33401000	14460000	25791000	15983000	46839000	5164500	32200000	37115000	39549000	15000000	8941500	19411000	22093000	0	8960600	0	14181000	13815000	29104000
P35227;Q5T8Z6;Q5T8Z4;A0A087X259;J3KT13;R4GMX3;P35226	37035000	20532000	26320000	18311000	39348000	17629000	18374000	23963000	18602000	21314000	23727000	18097000	20286000	18987000	22179000	21485000	16317000	29658000	14537000	12615000
P35240;A0A5K1VW66	156880000	223580000	244920000	327220000	268590000	193710000	206470000	184010000	207820000	203900000	271490000	252640000	269870000	305660000	275250000	280810000	256890000	233150000	214950000	256520000
P35244;B5MC59	43510000	63704000	8275700	33068000	14324000	138080000	127270000	50070000	164550000	144920000	66695000	53748000	51097000	45381000	31901000	12122000	28170000	47676000	50423000	87169000
P35251	143180000	109970000	105370000	116520000	110360000	89583000	92838000	112500000	101350000	102870000	102090000	106090000	106810000	99305000	112200000	123370000	102280000	107370000	118930000	112320000
P35268;K7ERI7;K7EJT5;K7EP65;K7EKS7;K7ELC4;K7EMH1	661760000	807450000	800700000	893620000	863850000	682120000	518180000	703480000	681770000	684570000	778110000	767140000	784440000	834260000	821240000	786070000	684590000	622010000	626970000	743280000
P35527;CON__P35527;K7EQQ3	1087800000	1157900000	1494400000	843830000	1359100000	1297300000	2057100000	889690000	448600000	888940000	665990000	846790000	700390000	536370000	543560000	1603200000	1333200000	777490000	775510000	793770000
P35579	6681500000	6957900000	494740000	3262600000	966710000	13517000000	11912000000	7151100000	11990000000	12219000000	4002300000	3588200000	3983300000	3690900000	2088000000	1237300000	1957300000	2153500000	4013600000	8279200000
P35580	1355800000	1381200000	107760000	642030000	188590000	2636200000	2228200000	1798000000	2325400000	2265000000	525900000	496760000	682640000	647710000	277710000	292620000	287610000	387240000	676680000	1443700000
P36542	35648000	48097000	45228000	61720000	52164000	28504000	35605000	49245000	28878000	36380000	40931000	48838000	34301000	48041000	46871000	61187000	66342000	49427000	50553000	37592000
P36551	8386900	7878400	5147000	7167200	6740200	6767400	5315100	5946500	8864600	9549500	8218600	6619400	5768300	6021900	6766600	5544900	6231700	0	6941500	7260700
P36578;H3BM89	658690000	470540000	442540000	463210000	483520000	420730000	406030000	540350000	457100000	521010000	431000000	432600000	492280000	448980000	435900000	481210000	343560000	372330000	431510000	418610000
P37108;H0YLA2	791790000	892210000	1126000000	1138500000	887040000	569940000	895620000	871740000	792430000	868810000	1949700000	1833900000	1462100000	1549200000	2007200000	1584900000	1761400000	1404400000	1503200000	1027900000
P38159;Q96E39;H3BT71;H0Y6E7;H3BR27;H3BUY5	11769000	13445000	3323100	12732000	5959400	38558000	22566000	16058000	27799000	24963000	16056000	18381000	12828000	11599000	13654000	13467000	10720000	6715000	10900000	16581000
P38432	9268400	7720100	0	0	0	7087300	0	9192200	9337700	13005000	0	0	8809400	0	0	0	0	0	0	0
P38919;I3L3H2	70479000	69548000	89103000	100690000	102860000	80085000	62630000	81648000	72643000	73428000	61994000	91997000	69699000	70592000	88463000	76684000	94978000	77382000	74156000	48586000
P39023;G5E9G0;H7C422;H7C3M2;B5MCW2	653280000	568430000	584230000	539430000	601820000	517840000	506280000	600220000	508210000	530130000	618190000	484700000	520120000	462720000	546080000	525130000	482480000	430860000	502700000	488690000
P40227	4830900	5965000	8464500	13434000	6807500	5241500	7730600	8603400	6030800	7781400	9187300	7969800	5111900	9521300	10987000	9879000	10282000	13978000	9464600	14905000
P41091;Q2VIR3	29241000	24476000	18833000	13550000	26063000	17947000	17729000	21322000	22343000	23447000	12288000	14151000	16434000	11863000	10156000	28524000	17929000	18142000	24411000	27443000
P41208	23345000	23447000	37842000	30062000	28023000	10836000	0	31887000	29980000	34893000	25414000	29508000	21222000	23279000	35846000	26529000	23333000	29391000	23529000	28437000
P42285	32050000	8702300	7453300	7969300	0	9571800	10343000	13011000	12297000	14795000	3796900	6214900	4093700	3428500	3762800	8906100	4488600	8472600	14714000	11161000
P42677	103880000	114610000	134650000	118990000	139680000	100790000	94439000	121950000	103630000	111640000	180210000	138750000	137120000	144510000	148570000	167120000	150380000	159890000	152940000	121340000
P42766;F2Z388	375100000	330350000	998030000	544420000	676420000	368650000	985210000	340110000	518040000	487490000	537450000	400930000	522110000	375220000	922060000	435180000	347070000	743810000	323010000	286660000
P46013	10554000	0	5210700	5983000	5725000	0	0	4465100	4601400	6151500	0	4093200	7764300	6828200	4314300	5944500	4525900	4679100	0	6231500
P46087	16749000	11647000	7574600	9552000	7449100	6218100	7220000	10492000	11655000	11902000	11941000	7432600	12995000	10850000	10935000	13069000	12380000	9965600	12030000	10821000
P46776;E9PJD9;E9PLL6	6312600000	5103500000	5512600000	5781400000	5399900000	4248600000	4822400000	4922000000	4632600000	4915500000	6201500000	5326100000	6268500000	6030800000	4734300000	5472900000	4280100000	5578700000	4882600000	5022400000
P46778;G3V1B3;M0R181	358560000	300390000	323800000	340780000	348310000	250000000	290560000	300970000	325160000	365690000	425280000	294950000	343190000	327650000	343090000	332470000	207240000	331020000	264250000	346350000
P46781;B5MCT8;C9JM19	173830000	152270000	173100000	202740000	185880000	137490000	132680000	164790000	153070000	156050000	108660000	139670000	152890000	147590000	142230000	162850000	169860000	159910000	146580000	137240000
P46977;A0A0C4DH80;E9PN73;E9PI32	12673000	10535000	13474000	16135000	11386000	11560000	9345400	12760000	12989000	12922000	12519000	15320000	13241000	14263000	10875000	13396000	14510000	16174000	16009000	8804700
P47755;C9JUG7;F8W9N7;A0A0D9SET8	19737000	0	0	14284000	6503800	36777000	25472000	12824000	40614000	32056000	22227000	18961000	13822000	16031000	25302000	10857000	0	11401000	12049000	19332000
P47929	0	0	0	0	0	0	8639300	0	0	0	15383000	0	0	0	0	0	0	5630200	0	0
P48426;H7BXS3;P78356	9734200	16631000	12319000	12434000	13901000	13126000	11100000	14114000	20539000	24391000	15858000	11098000	14721000	16838000	21329000	18723000	14642000	11788000	14582000	15007000
P49207	59992000	51512000	86418000	49918000	90549000	63612000	86858000	67883000	59230000	61524000	96030000	60144000	62372000	62335000	69359000	59076000	49102000	66479000	57115000	47192000
P49407;E9PM35	0	0	0	0	0	0	0	0	0	0	0	0	0	0	0	0	0	0	0	0
P49411	29072000	35365000	18513000	45717000	37466000	31707000	36158000	36037000	42815000	37846000	36658000	43550000	35226000	43749000	42826000	46553000	58831000	48171000	47956000	40269000
P49458;Q6P2S0;Q659G3;E9PE20	749950000	883420000	831480000	709820000	803510000	584960000	664790000	683550000	626390000	522620000	972260000	910190000	928080000	919180000	1135800000	904250000	967340000	1132200000	944090000	807710000
P49756	435020000	500340000	436420000	528480000	566130000	381860000	377080000	461090000	388400000	372960000	669830000	928880000	669390000	579190000	884530000	563190000	706480000	780220000	599050000	361860000
P50402;A0A804HIV7;Q5HY57;A0A804HLA2	5088700	8860800	0	0	4734900	13967000	9408000	5990900	12507000	7153900	10753000	14982000	13292000	13920000	9185000	8899800	14392000	17842000	16171000	22873000
P50750;X6RE90	0	0	0	0	0	7440500	0	4300300	6072100	5796600	6363900	6399500	6135500	0	5776400	0	0	0	0	0
P50990;H7C4C8	10004000	8861800	16994000	21584000	15428000	19020000	26269000	15337000	14220000	20325000	7708600	9167500	12351000	0	9413900	0	8585300	0	10122000	8751700
P50991	15441000	10303000	10351000	12033000	23399000	16620000	11172000	11074000	15625000	14333000	13735000	16437000	8195100	11448000	17132000	15119000	20597000	10868000	15019000	15160000
P51116	0	0	41890000	21607000	20304000	0	0	0	0	0	21157000	24770000	0	0	12693000	0	0	0	0	0
P51148;F8VWU4;F8VVZ0;F8VUA5;F8VVK3;K7ERI8;K7ERQ8;P61020;P20339	8929500	6701500	7626200	16090000	6887200	7910700	8151900	10034000	12013000	10828000	8540200	9146000	11645000	8611600	10099000	8312400	9694600	10158000	15445000	13193000
P51153;H0YMN7;H0YNE9;Q92930;P61006	47284000	34788000	23912000	48686000	28982000	34437000	38018000	42548000	46787000	48971000	6903000	39293000	41489000	36833000	35896000	35344000	42411000	25174000	47784000	38938000
P51398;V9GZ03;V9GYL9;V9GYA7;V9GYJ9	12653000	14053000	8969900	15494000	8480700	45158000	35344000	28518000	51567000	39170000	5511300	9534900	0	5464900	7109600	4936300	9977300	5691100	6507200	10252000
P51531;A0A0U1RQZ9;F6VDE0	17604000	15730000	9771900	0	13324000	12605000	6965100	12124000	10433000	12482000	0	0	7226900	6504600	0	12621000	12053000	8024800	9685700	8083700
P52597	24312000	26251000	32519000	20885000	28338000	32528000	37530000	30040000	23792000	28909000	31760000	41837000	30478000	27501000	33507000	23733000	38782000	42967000	32832000	19817000
P52907	119560000	127640000	977930	49932000	22712000	212010000	125140000	97903000	149540000	135200000	45529000	52402000	59906000	57009000	29842000	22008000	26867000	29708000	51306000	128370000
P53985;Q5T8R3;Q5T8R5	16907000	16468000	17644000	13017000	16324000	19283000	14798000	19945000	18062000	16926000	11121000	8713000	11992000	7033000	15641000	14007000	12212000	29416000	14417000	10502000
P53999	153920000	22157000	193170000	127100000	21574000	22747000	59868000	51044000	23432000	39239000	31895000	30007000	27098000	21836000	25142000	24844000	38174000	46183000	0	0
P54198	21572000	15416000	19787000	19903000	22641000	14322000	15444000	18200000	12157000	17573000	11728000	23320000	23190000	30991000	22032000	30181000	28001000	24276000	22586000	24015000
Q5W0S5;P54727;K7ENJ0;K7ELW1;A0A494C0B4;P54725	8404700	5579800	6243400	0	5729000	6856800	8050400	6175400	6477500	6971400	0	4171700	4149700	4030500	6763100	4341900	3909600	5226600	4127500	4435500
P54886	0	0	5402100	9692400	3540800	0	0	0	0	0	11098000	4784300	5133500	3791100	5707900	7597500	10283000	4757300	7491600	0
P55081	7929500	8866800	12114000	13644000	11200000	9989300	0	8456900	9429800	12839000	9396800	10593000	7550900	0	9803400	10386000	11249000	9579500	7853100	5281500
P56182	21386000	16148000	12763000	10694000	10367000	15502000	10095000	14185000	12053000	13115000	10617000	4988300	7878300	7713100	7256900	11362000	6218000	13713000	10890000	9491900
P56192;H0YHL6;H0YI94;H0YI27;F5H2V6;H0YIP0	3575800	0	0	0	0	0	6093100	3895200	0	0	0	0	0	0	0	0	0	0	0	0
P56537	295860000	306190000	324720000	249340000	313070000	284770000	252660000	259170000	247630000	220940000	227750000	281960000	310770000	266080000	338030000	326970000	270280000	228730000	249870000	288680000
P57772;C9J8T0	38163000	27947000	27859000	32340000	28124000	23703000	23621000	31230000	26631000	22747000	37819000	34687000	27255000	21059000	30425000	27187000	37803000	33882000	32171000	28984000
S4R3B5;P60468	6705600	6441300	5566000	0	0	8642800	7598000	8714700	0	10172000	5351700	0	0	0	9007800	8027200	0	0	6573600	5984400
P60660;J3KND3;G3V1Y7	0	0	0	0	0	9642900	0	0	14491000	10445000	0	0	0	0	0	0	0	0	0	0
P60842;J3KT12;J3KTB5;J3QS69;J3QL43;J3QR64;E7EQG2;Q14240;J3QLN6	100860000	109550000	109160000	159200000	127520000	104360000	90132000	104450000	110220000	114010000	141440000	131620000	103920000	123950000	142790000	143130000	133420000	125540000	145070000	109650000
P61106	7509700	0	0	8110900	9342800	7455900	7217100	9156800	10125000	10685000	0	9071200	8337700	7414600	0	10255000	0	0	0	7843300
P61158;B4DXW1	136950000	149790000	13220000	91507000	28002000	258530000	152760000	173790000	198950000	176150000	84677000	84089000	100970000	96727000	46791000	62016000	39234000	59689000	95236000	178810000
P61160;F5H6T1	77194000	77963000	7524900	39548000	17369000	124520000	86770000	89705000	97853000	94983000	32655000	35779000	48108000	53011000	21203000	30129000	23403000	32083000	51823000	80399000
P84077;P61204;F5H423	63420000	58269000	47000000	61586000	46283000	38452000	33134000	44125000	37414000	41217000	54842000	44340000	47999000	43267000	50921000	55970000	59764000	36271000	54512000	47998000
P61247;D6RG13;D6RAT0;D6RB09;E9PFI5;H0Y8L7;H0Y9Y4;D6R9B6	180770000	202170000	211960000	187020000	210210000	151620000	143920000	191570000	168990000	187800000	162160000	184780000	220450000	205510000	204900000	223740000	202050000	207250000	183780000	171350000
P61254;J3QRI7;J3QQQ9;J3QQV1;J3QRC4;E5RIT6	2075000000	1786900000	2020300000	2117900000	2003600000	1664200000	1724600000	2008700000	1733200000	1789300000	1318700000	2028500000	1679700000	1630400000	1965800000	1902400000	1456600000	1819300000	1749300000	1831700000
P61313;A0A2R8YEM3;E7EQV9;E7ENU7;E7EX53;A0A2R8Y738	128970000	121870000	133880000	133640000	164200000	133030000	111080000	127280000	129710000	122410000	143330000	180510000	150580000	148040000	160670000	161800000	157260000	154730000	172180000	130870000
P61326;Q96A72;F5H6P7;F5H6N1;F5H3U9	50769000	64571000	74014000	93200000	74826000	54844000	48052000	52028000	44013000	48276000	69312000	62982000	49302000	53956000	57908000	44007000	62921000	51394000	47531000	28776000
P61353;K7ELC7	947100000	1170900000	1521700000	1974400000	1548400000	1121600000	944130000	1077200000	1031200000	997040000	798220000	979730000	1224700000	987890000	1012100000	1051500000	952060000	929950000	831310000	1064400000
P61927	122240000	192290000	340680000	756810000	234930000	134430000	65872000	197720000	206420000	221840000	122580000	189360000	1214800000	0	341020000	178290000	340810000	38408000	279010000	344440000
P61978;Q5T6W2	140880000	166390000	165150000	169940000	155830000	283690000	250250000	230020000	272610000	273330000	164640000	163120000	121320000	121180000	155940000	112110000	128960000	105570000	129860000	99806000
P61981	9077900	11427000	10219000	8661000	14011000	7989900	9929200	15161000	12140000	10716000	12844000	21170000	17777000	19072000	19994000	13444000	15542000	12498000	16130000	12309000
P62081;B5MCP9;A0A2R8Y623	247410000	248500000	356340000	273360000	328120000	223360000	256780000	272760000	271720000	262630000	343440000	285960000	274380000	273780000	411160000	377910000	340520000	280810000	293830000	258780000
P62136;E9PMD7;A0A7I2V4F7	21943000	15402000	20577000	0	20477000	18565000	34487000	17254000	20839000	40491000	23652000	0	6938500	0	0	7667700	0	19587000	16901000	0
P62140	23470000	17608000	26414000	39756000	11143000	22909000	30129000	23123000	20356000	31277000	28516000	12548000	31002000	35960000	22192000	12085000	13309000	11589000	14143000	16436000
P62241;Q5JR95	5533000000	5825100000	6851100000	6709500000	6301800000	4647500000	4403000000	4836100000	4593700000	4518800000	5731100000	5433600000	5695900000	5482200000	5868700000	6674500000	5302200000	5606000000	5969400000	6118800000
P62258;B4DJF2;I3L3T1	81322000	105890000	85215000	92911000	98921000	65961000	62752000	68914000	100460000	89009000	111210000	124670000	126810000	126090000	136130000	108370000	113540000	102500000	92099000	90099000
P62266;D6RD47	3224200000	3491000000	5746000000	5385400000	4217700000	2870600000	2171300000	2590400000	2827200000	2619000000	6365000000	4782400000	4493700000	4498200000	8430000000	4872200000	4541000000	2851900000	4024200000	3123400000
P62269;A0A0G2JQH2;Q5GGW2;J3JS69	4109400	4422000	0	0	0	3377200	0	0	3692800	5222500	0	4947400	7018900	7727000	3783000	0	4612000	4230400	0	5021900
P62304	25755000	27004000	0	18866000	21276000	28369000	19203000	26754000	0	23695000	15764000	21734000	19468000	18279000	17362000	20176000	18785000	0	22211000	25667000
P62306	11121000	15129000	17679000	28296000	28581000	20143000	24493000	21107000	18500000	15227000	27084000	21270000	20931000	15543000	17176000	16636000	19741000	17259000	16833000	12225000
P62314;J3QLI9	38346000	68039000	0	55292000	99103000	52568000	26285000	89525000	34138000	59439000	57356000	47445000	24606000	23247000	23129000	46208000	30891000	38343000	32730000	25925000
P62316	29160000	32939000	32380000	36659000	30884000	36228000	33331000	36717000	31529000	36991000	38686000	31442000	30165000	24831000	28905000	29244000	28339000	40945000	32222000	26961000
P62318	55984000	70097000	74073000	76952000	70504000	76187000	71896000	66706000	71102000	62706000	53989000	54209000	46144000	38958000	45770000	48028000	59630000	81664000	42255000	37270000
P62330	13707000	5713600	0	6917800	4241000	0	0	0	0	3343000	5904000	4775900	0	4924600	0	0	6970100	5208100	5070300	0
P62424;Q5T8U3;Q5T8U2	957470000	903130000	1058500000	877070000	1118100000	786860000	737800000	939730000	805710000	862740000	891360000	864130000	911480000	892900000	829910000	1172700000	853660000	826840000	862970000	974720000
P62701;Q8TD47	107630000	87938000	96854000	123170000	123840000	76947000	81727000	100810000	106660000	99674000	81531000	87179000	91343000	95785000	100010000	115290000	108680000	95062000	121770000	97444000
P62750;H7BY10;K7EJV9;K7ERT8;A8MUS3;K7EMA7	6888700000	7397100000	6917900000	7438000000	7743000000	6412600000	5464600000	6314300000	5897600000	6358500000	6730000000	6190600000	6888400000	7007800000	7143200000	7556000000	6674200000	5068100000	6605900000	6618500000
P62753;A2A3R7;A2A3R5	746440000	764600000	682420000	674970000	813880000	559190000	463990000	646250000	586720000	570160000	726440000	704500000	760940000	690250000	775320000	730540000	677120000	697680000	665030000	642600000
P62805	133640000	125550000	94843000	118050000	153210000	98203000	109410000	94046000	99067000	105310000	307440000	269120000	460400000	320430000	120190000	434770000	224710000	177410000	252830000	271210000
P62829;J3KT29;J3KTJ3;C9JD32	684390000	661660000	735480000	478600000	612180000	468800000	464590000	617040000	561640000	504070000	786050000	767030000	779790000	753600000	779850000	821150000	679030000	638840000	713230000	690970000
P62851	95495000	29758000	26906000	43261000	23513000	28562000	24895000	34179000	28587000	37629000	15644000	17846000	25013000	21935000	17347000	24641000	18324000	17399000	34454000	27048000
P62854;Q5JNZ5	1346300000	923710000	3325400000	1080500000	616250000	1931100000	2291500000	2814100000	2422600000	1479100000	1088700000	580870000	792210000	390310000	1227100000	736450000	700920000	3684800000	482380000	625240000
P62857	82454000	88810000	86302000	114800000	112870000	81635000	216690000	111780000	187780000	0	0	93817000	107570000	84020000	67169000	162180000	54939000	0	136370000	125320000
P62875	176940000	96877000	87339000	109060000	71904000	56145000	51127000	59953000	60812000	73511000	40723000	45162000	44174000	42099000	45419000	50416000	53977000	44524000	77905000	75891000
P62888;E5RI99;A0A0B4J213;A0A0C4DH44	16785000	35143000	25336000	24658000	25300000	25919000	26528000	17303000	27132000	24889000	40859000	41868000	22288000	21284000	33723000	20161000	48617000	55581000	33445000	17520000
Q59GN2;P62891	4181400	0	10628000	0	0	0	0	0	0	0	0	8123000	0	0	0	14562000	0	0	0	5829600
P62899;H7C2W9;C9JU56;B7Z4E3;B7Z4C8;B8ZZK4	203410000	207660000	279950000	223120000	279050000	198620000	293790000	233740000	229850000	219050000	232380000	229930000	272580000	283320000	265760000	286570000	206970000	252840000	253100000	210200000
P62906	45021000	57195000	43853000	106550000	54245000	50161000	44024000	53385000	52919000	42439000	86789000	105170000	76223000	72824000	104340000	54933000	98406000	76574000	79491000	63814000
Q5VVC8;P62913	156420000	147580000	150540000	176480000	177760000	127320000	118270000	160650000	135690000	139940000	131820000	173100000	163010000	169650000	171250000	191670000	199730000	166740000	190000000	145630000
P62917;E9PKZ0;E9PP36;E9PKU4;G3V1A1	700260000	593280000	820700000	600410000	807360000	692150000	672120000	801000000	601170000	593780000	444120000	613100000	662510000	493560000	651820000	565590000	511320000	415090000	502370000	590910000
P62979;A0A2R8Y422;P0CG48;F5GYU3;F5H388;B4DV12;F5H265;J3QKN0;F5H2Z3;F5H6Q2;F5GXK7;Q5PY61;J3QTR3;J3QS39;Q96C32;P62987;P0CG47;F5H747	235480000	244820000	328560000	479120000	257910000	208540000	229410000	192210000	225640000	240390000	350410000	239530000	281720000	370720000	279230000	254670000	314860000	277960000	250500000	291650000
P62995;H7BXF3;H7C2L4	80442000	100060000	80306000	132080000	119670000	118500000	104720000	106730000	113520000	116450000	140530000	257690000	254620000	180860000	215990000	162940000	224590000	140580000	165130000	128200000
P63010;A0A087X253;A0A087WU93;A0A087WZQ6;A0A087WYD1	549330000	732020000	742930000	716650000	786610000	490400000	522700000	579670000	575710000	536790000	827380000	814750000	828290000	843900000	808120000	794970000	889370000	802210000	769850000	710580000
P63104;E7EX29;B7Z2E6;H0YB80;B0AZS6	10757000	12994000	20826000	15111000	19912000	14976000	14853000	15851000	13175000	15030000	26236000	25050000	17451000	18905000	27664000	19549000	20519000	20611000	17049000	14364000
P63151;A0A590UJJ1;A0A590UJY3;Q66LE6	23604000	16904000	10777000	10832000	18329000	11053000	10565000	18562000	17287000	7863900	16436000	9154700	9940200	11467000	13116000	12154000	10328000	7270300	10982000	10535000
Q96FJ2;P63167	19696000	17511000	0	19766000	0	48719000	0	50514000	48046000	68262000	0	0	0	0	0	0	4275600	0	13282000	22631000
P63173;J3KT73;J3QL01	62567000	60919000	86721000	42067000	87736000	53091000	61372000	71633000	76081000	63431000	99462000	82923000	81942000	71116000	78386000	77735000	77191000	79530000	59412000	61459000
P63244;D6REE5;H0Y8W2;J3KPE3;D6RAC2;H0YAM7;D6R9L0;D6RFX4;H0YAF8;D6R9Z1;D6RHH4	51097000	56138000	65879000	82284000	95051000	62807000	51242000	58843000	59492000	64811000	47645000	61981000	69170000	88457000	69922000	76311000	67160000	67727000	66814000	56943000
P67936;A0A2R8YE05;K7ENT6;A0A2R8Y5V9;A0A2R8YGX3;A0A5F9UN72	141740000	96872000	8608700	36062000	7877000	181930000	236010000	82682000	236560000	188450000	49704000	52872000	50368000	44840000	35349000	12130000	28073000	23329000	55231000	126880000
P68133;P68032;P63267;P62736;A6NL76;A0A804HKV3;F8WB63;B8ZZJ2;C9JFL5;F6UVQ4;F6QUT6	3232400000	2612200000	203700000	2051800000	555310000	5037600000	3449900000	3303200000	4947700000	5470800000	1082100000	1535900000	1915000000	1858400000	766710000	635470000	901420000	1002900000	2509500000	3189600000
P68363;P68366;F8VVB9	290540000	301660000	371620000	344480000	370010000	308110000	317990000	377930000	345160000	342550000	556140000	570810000	485310000	492020000	548780000	490310000	594020000	561220000	478200000	431780000
P68371;P04350	256300000	251680000	265570000	312730000	263790000	221140000	224620000	260390000	251920000	227290000	331620000	337220000	290160000	314610000	335210000	355340000	414790000	346470000	349420000	262850000
P78362	12689000	4908400	0	10113000	0	4230700	0	3788500	3955700	0	0	0	0	0	3910900	0	0	3819400	3731200	4249600
P78527	8707500	8173800	6538200	6476000	8783000	9113000	6339700	6194400	7874000	5884400	7586400	10730000	6384900	7373300	6853900	11749000	12839000	7429500	9318000	9687600
P81605	141690000	64713000	344560000	262520000	103070000	87336000	63969000	111770000	50993000	92477000	825710000	308950000	208810000	75771000	36324000	68389000	55703000	79254000	94771000	80561000
P82663;E7EPW2	0	6565600	0	8773500	4515100	14689000	17153000	7554800	14830000	13503000	0	5120700	0	5683700	0	2969400	3849500	3434200	3393800	0
P82664	0	0	7359300	0	0	35396000	37876000	21095000	20918000	17223000	0	0	5435100	0	5966600	5731700	0	7631600	0	0
P82673;H0YG82	8609300	0	0	10819000	0	39327000	33560000	33325000	38857000	46959000	0	8235500	0	0	6815000	0	0	0	0	0
P82675	18652000	15809000	17619000	19255000	21054000	41864000	28088000	36816000	36192000	44114000	9864600	10111000	9063400	10426000	9311100	8346500	11363000	0	9069500	7585600
P82933	13978000	12157000	8070700	10847000	10819000	177270000	97905000	63107000	91737000	152640000	0	0	0	8130400	5310200	0	5934500	15532000	13673000	5088600
P83111;H0YNN5	0	0	0	0	0	0	0	0	0	6918800	11751000	7707800	11091000	8943400	7860300	12935000	0	7333300	9269000	10466000
P84085;C9J1Z8	17896000	19355000	15478000	0	16914000	12839000	14713000	0	17354000	19227000	25366000	22893000	20273000	20096000	23163000	0	25580000	0	17815000	0
P84090;G3V279	88664000	123970000	110360000	165680000	130380000	58974000	133250000	111490000	126020000	129620000	173350000	220670000	188330000	172380000	219640000	163240000	171280000	150120000	189130000	135940000
P84103;A0A087X2D0	135330000	205520000	259090000	275380000	226850000	174770000	204840000	200440000	212090000	228520000	338300000	598570000	464260000	336340000	497450000	252080000	433460000	454570000	324870000	248490000
Q01081	34346000	36786000	33605000	35053000	37344000	37468000	0	37781000	35443000	44011000	21426000	38352000	42163000	10269000	75488000	33857000	26333000	37726000	25420000	25540000
Q01082;A0A087WUZ3	73672000	26652000	0	9206200	0	590470000	69707000	60844000	110310000	252040000	5141700	5132400	167770000	0	0	0	119760000	14489000	14009000	209650000
Q01469	21419000	5111100	0	5236200	0	3277900	10909000	0	0	0	13215000	9573400	7295300	17679000	0	10192000	7132200	0	9360800	0
Q01650	0	0	0	0	0	0	0	0	0	0	0	0	0	0	0	0	0	0	0	0
Q01831	14727000	11089000	7789500	13024000	13597000	8318900	8139200	11069000	9249700	8555300	8817600	0	10017000	10009000	10299000	13910000	10294000	0	10076000	17790000
Q01968;A0A2R8YF88;A0A2R8YCN4;A0A2R8YG38	7851200	5536900	5620800	5790100	0	6316700	5631500	6171600	0	4820100	5423200	6338400	6143100	5014000	4586200	5024400	0	6178800	0	7551600
Q02040;X6RAJ1	232210000	228320000	237200000	282530000	250370000	204830000	187510000	219820000	195490000	198620000	210910000	235360000	238740000	233790000	231120000	229550000	212460000	230020000	246180000	255560000
Q02413	27827000	18164000	33120000	26275000	23529000	28101000	40774000	27711000	12949000	16186000	19244000	19749000	16542000	29435000	5792200	29939000	19947000	23205000	34816000	21528000
Q02878	105240000	106290000	111450000	105430000	149850000	128800000	100220000	133920000	131610000	112400000	165960000	167530000	128590000	126190000	161930000	137260000	159360000	121830000	142720000	108580000
Q02952	0	0	0	0	4106400	8320700	0	6349200	0	5181400	6908400	8994700	0	8148600	5225000	8313500	12390000	5557900	10783000	0
Q03181	107620000	24171000	42594000	13929000	14336000	37558000	62876000	30019000	43003000	40849000	0	21000000	14396000	21866000	10419000	17118000	9464500	4789900	14021000	25879000
Q03701	21755000	22463000	24637000	31973000	21396000	22890000	20577000	27114000	21975000	22225000	25594000	11909000	15516000	20005000	27405000	22395000	19939000	29585000	19161000	19658000
Q04837;A0A0G2JLD8;E7EUY5;C9K0U8	302590000	396630000	18312000	163730000	33096000	882240000	902360000	307830000	782770000	839520000	330550000	307530000	313770000	319320000	167750000	78080000	135580000	141170000	302680000	641200000
Q04917	0	0	0	0	0	0	0	5210300	0	0	0	0	9526300	0	0	0	0	0	10561000	7865900
Q05519;Q5T760;Q5T757	97941000	78752000	80767000	106310000	95979000	72109000	78106000	81442000	67147000	61945000	65967000	55041000	55294000	57349000	68301000	60037000	48283000	60408000	48443000	46849000
Q06587	4469200	0	5046900	0	7347000	4280600	5034900	7017700	5916700	5317600	0	4896100	0	3861600	5799200	0	0	3207600	5907700	0
Q06830;A0A0A0MSI0;A0A0A0MRQ5	117540000	112470000	106620000	88305000	95151000	131150000	136140000	131580000	133560000	129010000	81092000	88085000	107920000	96889000	82027000	104100000	71941000	64685000	89146000	102110000
Q07021;I3L3Q7;I3L3B0	717150000	933530000	877170000	862680000	882630000	475830000	644730000	675810000	646730000	637920000	2038700000	1479500000	1239400000	1203500000	1774900000	1082600000	1308600000	1464500000	977640000	777860000
Q07065	2730300000	3221600000	3447600000	3442400000	3314000000	2342000000	2269200000	2557300000	2284000000	2241200000	2212200000	2114800000	2579800000	2580700000	1960100000	2026700000	1789900000	1790500000	1758400000	1924100000
Q07666	11362000	17454000	4834500	15539000	15731000	41910000	22083000	26311000	37029000	36593000	11737000	8608900	16219000	10831000	0	10634000	9703700	8371800	12560000	27255000
Q08170;A0A0D9SEM4	12486000	17207000	11075000	15082000	11172000	0	15870000	12268000	9808300	0	29393000	33379000	27997000	18013000	42175000	22036000	19779000	51064000	29847000	15744000
Q08211	7311300	10267000	0	10143000	4324700	22504000	17749000	7646500	31535000	23419000	11902000	16952000	13442000	12067000	7876900	0	10583000	0	9937500	10392000
Q08554	25741000	16805000	38533000	20032000	20288000	33217000	43525000	40962000	18506000	17120000	21364000	19478000	12950000	24732000	9867700	34697000	18448000	21955000	33058000	20150000
Q08945;A0A0U1RRK2	15081000	11998000	16593000	13774000	16947000	10857000	13266000	13499000	12232000	15798000	0	11618000	15222000	13642000	13728000	16257000	12155000	15087000	11469000	15814000
Q08AN1	77440000	79675000	70862000	106370000	132420000	37865000	46335000	52168000	43328000	47988000	158860000	114740000	103180000	67473000	89930000	96338000	89260000	102440000	88346000	95043000
Q09028	24267000	19176000	23286000	19261000	13074000	19601000	17372000	27413000	20271000	23823000	29476000	28329000	31728000	26363000	28483000	30945000	20282000	33204000	30009000	29323000
Q09161	26611000	33132000	31392000	33690000	36206000	30804000	31615000	30391000	37849000	23676000	26002000	43767000	28238000	32484000	44785000	24724000	38803000	36017000	35256000	22080000
Q09666	23098000	9497800	8831200	6029100	10158000	49475000	3442500	21436000	29134000	42190000	3816100	3866800	3224100	3724500	0	7985200	0	3125700	5253300	9370100
Q10570	15895000	15841000	16946000	19262000	19477000	30781000	29321000	30886000	33829000	31369000	6330100	11927000	12229000	5379900	8436100	9946500	9569500	13818000	9450200	8536400
Q12797	10608000	13258000	10604000	14043000	12352000	11792000	8021100	13672000	11907000	8839100	10040000	9098000	9511200	9618800	10430000	11161000	8053600	9024000	10483000	6330900
Q12824;A0A0G2JRV3;G5E975;C9JTA6;A0A0G2JSE9	41751000	27748000	16490000	42112000	19923000	40858000	18336000	47157000	35994000	30839000	39326000	5737400	28472000	19781000	8464200	25279000	21966000	19467000	31715000	24867000
Q12872	20091000	11194000	13567000	17268000	20400000	11080000	10098000	11062000	13205000	10743000	9319300	15224000	14332000	12271000	13266000	10951000	17062000	11575000	13345000	6949100
Q12874	21353000	19375000	19534000	34639000	25665000	25494000	24354000	22599000	18650000	21181000	12909000	27964000	14320000	15839000	19216000	19093000	23554000	21073000	23412000	18151000
Q12906	11774000	10958000	7097500	14747000	7856700	47318000	19470000	10284000	24268000	23620000	10204000	16270000	15217000	13578000	11439000	9193500	9081300	5235800	18247000	15248000
Q12931	0	0	0	0	0	6843300	0	8051700	0	0	0	0	0	0	0	13775000	11899000	0	0	0
Q13045	69962000	49832000	1812300	21206000	1683300	92097000	71599000	62511000	79453000	93626000	15239000	12086000	15658000	15265000	3186900	4358200	3917700	4782900	20072000	44710000
Q13085	1132900000	1526300000	2025500000	2356300000	1930800000	1224200000	1234800000	1313100000	1391100000	1262000000	1835300000	1807800000	1873300000	2183200000	1790900000	2523100000	2663600000	2038500000	1831000000	1944800000
Q13111;K7EPA1	4407400	4294200	0	0	0	4609200	5676100	0	4435900	5069100	7483500	4220300	0	5472300	0	7759800	4980600	17868000	5109500	0
Q13185	19203000	19316000	8400400	12186000	12494000	19970000	10067000	21303000	21100000	17862000	10818000	9236400	10007000	9408000	6731300	11627000	9219900	8987600	16074000	16075000
Q13242;H0YIB4	48847000	66594000	55922000	57590000	73811000	48122000	47861000	57619000	55307000	55216000	96464000	111790000	95038000	75828000	109720000	71843000	85340000	79657000	76703000	65998000
Q13243;B4DJK0;B4DUA4	0	0	0	16774000	0	0	14587000	8007800	0	7378200	35447000	65971000	26946000	29590000	55742000	15457000	32455000	42589000	20549000	0
Q13247;A0A590UJK4;A0A590UK01;A0A590UJP7;A0A590UK80	441650000	532630000	559010000	633480000	665660000	406190000	468520000	476100000	438660000	425020000	1099600000	1246200000	966410000	924510000	1317100000	741950000	1185700000	926490000	823030000	569840000
Q13257	0	0	0	0	0	0	0	0	0	0	0	0	0	0	3683900	0	7318700	0	4647100	0
Q13428	3621500000	3858800000	3762400000	4368600000	4002500000	3503600000	3219000000	3370200000	3170200000	3407500000	4269500000	3934300000	4203600000	4183400000	4382000000	4377500000	4204200000	3739800000	3755000000	3691800000
Q13435;E9PPJ0	22947000	31757000	30765000	35801000	39158000	44836000	29710000	40491000	31478000	35791000	25993000	29307000	26084000	21750000	30954000	24049000	31120000	20493000	25107000	22771000
Q13470	0	0	0	0	0	15252000	11086000	13006000	16211000	9635200	0	0	0	0	0	0	0	0	0	0
Q13523;H0YDJ3	603410000	443690000	509130000	341060000	460840000	447730000	431100000	438800000	365140000	384810000	442640000	389330000	363620000	322150000	437500000	442510000	426250000	407900000	441360000	431290000
Q5TEE2;Q13547;Q92769	0	7075300	9684000	0	10771000	9476900	16991000	17455000	6775800	16071000	0	7920400	0	6286400	10899000	7286700	0	0	0	7278600
Q13573;G3V3A4;G3V4X8	22264000	19228000	25300000	33153000	29274000	25760000	20080000	25362000	20971000	24029000	35692000	40068000	36219000	34117000	43305000	38412000	40761000	34724000	34340000	31705000
Q13595	65367000	85443000	74206000	94711000	133860000	63004000	69864000	85629000	91664000	74213000	115110000	175520000	131910000	103470000	167060000	98443000	128180000	149230000	135270000	82033000
Q13601	41774000	20482000	16138000	17261000	14908000	20163000	14852000	23945000	19735000	16724000	24070000	16560000	19529000	20141000	20319000	19798000	17011000	23322000	19708000	16688000
Q13618;H7C1L6	15868000	22444000	26045000	29080000	25975000	17779000	16066000	12652000	14363000	11071000	5088500	12438000	9735900	15277000	9723300	13592000	11671000	12392000	13484000	11485000
Q13769;H7C441;C9JXG5;F8WCP5;C9JCL9	20379000	17260000	14239000	8033300	12922000	13907000	10049000	18055000	14081000	10599000	14470000	14046000	16336000	15435000	18432000	17667000	14235000	20798000	18494000	14820000
Q13823	167160000	165740000	180660000	162450000	188210000	137640000	134760000	173290000	150390000	158670000	154250000	133800000	146150000	138300000	136140000	164550000	124950000	149720000	146300000	141870000
Q14137	0	0	0	0	0	14187000	10590000	0	0	11029000	11011000	0	12222000	0	0	0	12331000	0	9120500	0
Q14145;K7EJ49;K7EJD8;K7ESE0	24510000	25267000	28858000	26903000	39813000	22091000	18024000	23947000	27119000	18085000	34861000	47447000	26157000	32031000	51020000	36548000	49631000	53636000	46802000	39414000
Q14331;E9PRR7	272870000	233060000	292230000	283520000	224670000	181460000	158750000	211320000	163890000	202340000	153360000	156430000	162840000	186190000	172310000	179650000	157210000	201230000	154680000	140600000
Q14498;A0A0U1RQH7;H0Y4X3;G3XAC6;A0A0U1RQW2	97837000	90092000	104280000	92281000	101400000	68666000	65723000	89963000	68518000	69659000	116130000	111100000	104580000	102960000	120510000	106590000	103630000	126500000	103090000	73577000
Q14512	3385000	5975200	4273100	24315000	4701000	3343300	3727400	3946000	3758400	4323600	0	9814500	0	0	0	0	0	6276100	0	0
Q14566	0	0	0	0	0	0	0	0	0	0	0	0	0	0	4731000	0	6116800	3357100	4331400	3042000
Q14677	75895000	119200000	155480000	143480000	128900000	140750000	144210000	161730000	146290000	124140000	218930000	214510000	223530000	233770000	235660000	312570000	289560000	318580000	306700000	291640000
Q14684	412340000	435610000	420830000	404830000	426240000	330900000	307180000	387590000	343340000	362950000	461680000	462630000	482800000	442220000	490920000	404360000	391540000	413120000	421130000	419500000
Q14692	270380000	207700000	156500000	164230000	181010000	170720000	144500000	181430000	168330000	187740000	111740000	143340000	166370000	145810000	131080000	158200000	126260000	127660000	174050000	182020000
Q14694;H3BQP1	16966000	12655000	10650000	12199000	11162000	7451800	10939000	12872000	15430000	25467000	11459000	16631000	9105900	14881000	11886000	11414000	9980200	10311000	11342000	11271000
Q14966	11640000	14120000	16379000	40465000	15340000	10734000	10347000	12737000	12131000	11483000	23941000	10787000	0	11217000	8147600	9499400	8196100	9515000	13694000	9738900
Q15014;Q5JXX6;Q5JXX1;Q5JXX2;H0YLJ3;B3KTM8;Q9UBU8	0	5715400	0	7697700	8298200	5897600	4593800	5618200	8465800	7319900	0	4993900	4409100	5186400	5588800	5576100	4884200	7295300	5790200	0
Q15029	69531000	75231000	82071000	85117000	87276000	81111000	68108000	87080000	86164000	81311000	89801000	84791000	78569000	83063000	97664000	76072000	84289000	92680000	86421000	78204000
Q15050	44626000	48621000	48139000	70509000	53586000	44268000	52942000	46271000	42957000	46290000	46491000	37431000	39802000	39168000	42075000	46273000	42521000	43653000	43246000	27359000
Q15061	3503100	3643600	2582800	0	4183900	5096600	3735000	5924800	3208100	3745000	3995100	3579700	3573400	5601600	2460700	3963000	0	0	3992000	0
Q15149;H0YDN1	146920000	72259000	66953000	92612000	76842000	118820000	83257000	68181000	115270000	112260000	47481000	52887000	52912000	77958000	29776000	56081000	60796000	45653000	62643000	107220000
Q5SQT6;Q15181	0	0	11852000	7645300	14914000	6471400	6968800	9327500	7820400	0	8094200	0	0	5879200	7830000	6688100	6075600	7562000	9028500	0
Q15311	204710000	313300000	265500000	331450000	290440000	192340000	196920000	248450000	211560000	190840000	227330000	297640000	314690000	311620000	300050000	266610000	331000000	393350000	272970000	287080000
Q15361	164590000	207330000	293440000	296190000	280580000	190650000	189550000	182650000	184790000	200680000	241560000	281350000	276870000	340590000	283770000	291890000	312540000	310020000	250490000	243790000
Q15365	31490000	31316000	24148000	33447000	36747000	32676000	18114000	36034000	26349000	32406000	32159000	55952000	38229000	44858000	58635000	33760000	41966000	35177000	42478000	27554000
Q15366;H3BRU6;F8VZX2;F8W0G4;F8VXH9;F8W1G6;J3QT27;E9PFP8;P57721	38260000	30114000	27994000	44733000	39161000	25615000	19701000	33426000	27437000	29219000	45204000	42403000	34900000	43857000	42425000	34302000	38677000	37911000	44241000	28073000
Q15393	35079000	34733000	41880000	37999000	44437000	45729000	37547000	41318000	38023000	39997000	42420000	48308000	34369000	34268000	43033000	29420000	41142000	40054000	36491000	27051000
Q15424;Q14151	19350000	12360000	0	6655600	6825600	64199000	31477000	19143000	26932000	41332000	0	5267300	9491900	12954000	0	12992000	0	0	5787200	22422000
Q15427	0	0	0	6774200	6752600	0	0	0	0	0	10669000	6943000	0	5900000	10674000	5399600	0	0	5443500	0
Q15428	0	5535300	0	10004000	7825400	4409700	0	6987000	7546600	5770200	4030500	6227800	4210200	3354500	8457800	0	5414500	3946900	6742000	3829200
Q15459	6439900	11087000	12000000	24736000	19613000	16096000	8542000	12240000	12400000	9896200	18095000	31227000	13703000	13207000	18438000	8663800	20411000	12256000	14232000	9270000
Q15542	124630000	131810000	139890000	143330000	142360000	147280000	110690000	120310000	121570000	112620000	122480000	126610000	149180000	149880000	118870000	156260000	126660000	103090000	147300000	156920000
Q15543	77889000	44329000	0	18548000	0	0	10442000	0	14480000	0	6400300	0	0	0	0	0	0	0	0	0
Q15545	33076000	41223000	50027000	33872000	41634000	42961000	34199000	30791000	35573000	31944000	22697000	27445000	42827000	35424000	23305000	37514000	26407000	37218000	31321000	34803000
Q15649;A0A087WY54	9068200	9752100	10596000	15346000	7593000	7896300	9169500	6612700	5648300	0	20935000	0	5723200	5509400	9301900	9155400	7948700	9856100	7733300	9235900
Q15717	15763000	14475000	12682000	17929000	22044000	23093000	17011000	17110000	22352000	19745000	18683000	21198000	19166000	15547000	16471000	16831000	20018000	18519000	20285000	15891000
Q15758;M0QXM4;M0QX44	27097000	20715000	21772000	20768000	40792000	24916000	23790000	31093000	27703000	15662000	15178000	25392000	19673000	18644000	19381000	21554000	19593000	12739000	18782000	26744000
Q16594;D6RGK3;D6RIV9;D6RIE8;D6RIY1;D6RHW1	21011000	20242000	26589000	38001000	26988000	23968000	24242000	16429000	18883000	26799000	16070000	19830000	27835000	33310000	9680000	31683000	22108000	17940000	28794000	20054000
Q16629;A0A0B4J1Z1;C9JAB2	314740000	476480000	448030000	478870000	547440000	377290000	379410000	435830000	386670000	385850000	638740000	786090000	608920000	495340000	722940000	542220000	657810000	576920000	613120000	408330000
Q16777;Q6FI13	0	0	0	0	0	0	0	0	0	0	0	0	0	0	0	0	0	0	0	0
Q1ED39	204190000	280720000	377070000	423720000	375810000	237010000	241070000	240830000	239920000	242330000	258920000	272770000	263330000	284170000	309520000	307290000	310100000	287980000	252030000	235510000
Q2NL82	14069000	13495000	7692400	13425000	13848000	9199600	15388000	10102000	9363900	11807000	9261700	9817600	7684200	14365000	10229000	7896800	11125000	9638300	12044000	11874000
Q2TAY7	23460000	10060000	17015000	28915000	15754000	14158000	8086800	13963000	11474000	11591000	0	8682600	8202700	7816900	0	9250400	13679000	0	13836000	10043000
Q32MZ4	58474000	7511400	2486000	1796400	3617700	12166000	13370000	7523200	9199400	13033000	1108700	1148900	1305500	2395300	2957200	2320200	0	0	1481300	0
Q3B726	59395000	59919000	55529000	69634000	67648000	51073000	48158000	59917000	60024000	55821000	32077000	45380000	48228000	52929000	45679000	51702000	46819000	44062000	53575000	39932000
Q3YEC7;F2Z2T0;G3V154	457290000	566620000	636930000	725240000	646100000	463570000	446320000	557130000	466350000	451900000	592250000	694700000	779990000	716470000	702040000	699100000	732770000	764650000	683690000	668800000
Q4G0J3;H0YA82	5077800	4012300	4173900	9752600	4108500	4773600	4480100	3215600	2962600	6418400	7560600	9757300	8754000	9777700	6250200	4804300	3049900	2941300	4940700	2760100
Q53TQ3;C9JLZ4	45543000	24531000	50765000	34094000	48149000	0	29063000	83633000	59417000	28757000	47695000	19333000	30841000	0	31034000	30187000	0	0	33047000	46356000
Q562F6	67098000	83793000	110010000	130460000	99035000	70657000	55733000	64317000	62008000	65271000	54038000	50066000	59031000	70916000	54065000	62030000	54555000	56777000	46010000	53606000
Q562R1	0	0	0	0	0	0	0	0	0	0	0	0	0	0	0	0	0	0	0	0
Q58FF8	22205000	33080000	24451000	21079000	30953000	22380000	24270000	23910000	28656000	27575000	47611000	31838000	23180000	26934000	47270000	33130000	28211000	25855000	51932000	20761000
Q5C9Z4	0	0	12573000	7874000	0	0	0	9050800	5334700	0	11323000	10597000	12511000	10941000	9963000	5801100	8757200	7618100	7247100	0
Q5JR04;Q9HCE1	20196000	34203000	12570000	20502000	18260000	31000000	15053000	19683000	16622000	18619000	31617000	34717000	24376000	20019000	35164000	25582000	29323000	25609000	28357000	18342000
Q5JTH9	89568000	68642000	65255000	70772000	62039000	61798000	54341000	73006000	68270000	65463000	62160000	51854000	52583000	51469000	52208000	58242000	50118000	54717000	61236000	60289000
Q5JWT2;Q9ULK4	7615800	24207000	0	15379000	15702000	47683000	64917000	72519000	145770000	106260000	0	0	0	0	0	0	0	0	0	0
Q5JY65;Q9BZJ0	114330000	102220000	78514000	94508000	98008000	65047000	85809000	83830000	88890000	82682000	142410000	146320000	124290000	123040000	169320000	130920000	143590000	150490000	126590000	104890000
Q5QPM0;Q5QPL9;Q9UKM9	4827600	6048400	5154200	0	0	8005800	4810000	0	4483900	5876600	8569000	8436700	0	7899000	0	0	0	10595000	0	0
Q5SSJ5;B0QZK4;Q5SWC8	127470000	107110000	114970000	95861000	111430000	80349000	83564000	99347000	86166000	96423000	100260000	85008000	89415000	83161000	101590000	95668000	78825000	88921000	82421000	78541000
Q5STZ8;Q8NE71;H0YGW7	340700000	307970000	309320000	317250000	317710000	218340000	250160000	285150000	260260000	261710000	347670000	342080000	337030000	293970000	397360000	320630000	303420000	313720000	322180000	266810000
Q5SVZ6	36510000	44366000	45816000	46943000	43570000	32865000	32934000	37670000	35230000	36213000	50795000	60710000	52932000	57023000	47939000	59653000	55800000	50352000	46160000	59010000
Q5T0I0	58348000	74438000	8865000	20115000	10443000	124130000	75556000	89974000	110190000	84098000	37335000	31328000	50850000	48918000	21685000	23447000	23519000	19263000	46079000	83233000
Q5T1H1	0	0	24790000	22707000	27467000	23808000	0	0	0	0	28847000	26311000	27757000	0	0	0	0	0	0	0
Q5T280	65232000	53704000	38112000	58720000	43419000	44447000	34808000	41202000	39793000	51711000	40993000	58339000	70782000	58372000	41946000	45667000	50149000	53529000	54713000	54512000
Q5T3I0;A0A0A0MRK1;E9PAV9;F8W895	108920000	119920000	120460000	169340000	144210000	95554000	89392000	120270000	98636000	98997000	124440000	135380000	154020000	139350000	151560000	149140000	159930000	118720000	152120000	137360000
Q5T749	0	0	0	0	0	27051000	33815000	33230000	0	0	16171000	0	0	0	0	0	0	0	0	0
Q5TCU3;P07951	159080000	155700000	0	46156000	0	681580000	421370000	96514000	402070000	274740000	124910000	71273000	51746000	0	44184000	0	11098000	0	43640000	138090000
Q5TCY1	187250000	213580000	218640000	97736000	0	164900000	107630000	123930000	116000000	95285000	92805000	93261000	113030000	94636000	115940000	190380000	159010000	133060000	100260000	192890000
Q5THR1;Q9H5Z1	16189000	9587400	16897000	16945000	21250000	21917000	14689000	22502000	21431000	20295000	28872000	31527000	27989000	27918000	30263000	28947000	26369000	28552000	27779000	20626000
Q5VSY0;B4DXS0	0	5917300	3956300	7766600	0	0	0	0	0	0	5452500	0	0	9442000	7305300	8635800	6548700	0	8411600	0
Q5VT52	0	0	0	0	0	8396100	8128700	8816900	0	0	0	0	0	0	0	0	0	0	0	0
Q5VTL8;A0A0A0MRN0	36750000	37809000	43676000	39965000	50514000	27854000	45108000	55012000	40375000	40128000	52204000	60184000	42004000	38617000	70910000	50173000	45230000	54340000	50317000	41216000
Q5VWG9	116940000	116100000	136690000	171590000	146880000	109950000	87387000	87155000	100360000	105930000	202290000	156270000	177040000	205680000	171220000	182630000	146790000	140080000	132250000	134570000
Q5VYS8;X6R3Q3	0	0	0	0	0	0	0	0	0	0	0	0	0	0	0	0	0	0	0	0
Q5W0J0;Q9NP72;A0A804HJ83;A0A087X163;A0A804HIM2;A0A804HIY1;A0A804HL88;A0A804HKV1;A0A804HLG5;A0A804HK95;A0A804HKH8;A0A804HJJ8;A0A804HIB9;B7Z4P9	9806900	7691000	0	8913100	7748000	8072500	5960700	6723500	8732700	7786700	7764500	8844500	7686500	8343300	7877600	8159300	9326300	9319800	8842600	8289600
Q68CP9;F8WCU9;F8W108	118050000	70609000	67731000	52716000	61950000	60744000	53105000	66731000	54817000	53617000	44818000	39897000	53474000	49976000	36438000	69184000	47286000	41777000	59810000	70553000
Q6AI39	7219100	11465000	8256000	14137000	13692000	6560300	7418400	8828700	6675100	7495100	14021000	15835000	18953000	18235000	11808000	15639000	14260000	10758000	13812000	15810000
Q6DN12	5668300	4540500	0	4473600	0	4404500	0	0	0	4474400	5693200	4399300	4231800	5014600	4961100	5178800	5171100	5225500	4756800	0
Q6I9Y2;A0A5S6STF9	21301000	0	0	11185000	10016000	12188000	10502000	0	7372600	0	0	5081900	7002000	0	14622000	24280000	0	4820200	12242000	13291000
Q6IQ21	42273000	51075000	59769000	58857000	61062000	31149000	35145000	50069000	27447000	32015000	50996000	39165000	43525000	56573000	63389000	51537000	51951000	36775000	49462000	35347000
Q6MZM0	56391000	19407000	354880000	121170000	57721000	18503000	0	16732000	56031000	191840000	56548000	23600000	48778000	45098000	48718000	36234000	25157000	0	25723000	33375000
Q6NZI2	4516600	0	0	4636500	8288300	0	0	0	6690200	0	9908500	7835000	13326000	6457100	6842500	7598200	6246300	0	5744700	0
Q6NZY4	0	0	0	0	0	0	0	31636000	15662000	8241300	0	0	0	0	0	0	0	0	0	0
Q6P1X5	292900000	199530000	240660000	258290000	198890000	252420000	175090000	218010000	180860000	198280000	174810000	220520000	271900000	287400000	180200000	240710000	219170000	175020000	239390000	234300000
Q6P2Q9	188330000	194230000	210530000	247250000	236110000	224990000	204700000	224930000	216320000	216720000	214230000	228710000	223850000	206910000	235600000	213370000	228770000	224830000	228910000	181470000
Q6P4Q7;Q9H8M5	0	0	0	0	0	0	0	0	0	0	0	0	0	0	0	0	0	0	0	0
Q6P4R8;E9PQ59	32772000	23526000	24611000	16175000	23317000	17657000	16549000	24192000	21709000	23489000	28300000	21796000	20490000	22167000	21253000	28953000	19435000	24787000	26431000	26016000
Q6PCB5	114350000	91573000	86217000	79213000	87800000	85763000	76269000	80151000	82440000	89658000	56479000	76456000	86950000	76720000	62647000	84472000	69271000	70192000	88039000	82906000
Q6PD62	0	0	0	0	0	31929000	29435000	26387000	28207000	29054000	0	0	0	0	0	0	0	0	0	0
Q6PKG0;E5RH50;A0A0B4J210	11771000	15825000	15290000	14247000	15177000	7742300	11747000	15444000	14540000	13970000	26960000	39866000	18728000	18239000	38071000	18652000	21778000	20237000	32540000	12607000
Q6STE5	0	0	0	0	0	0	0	0	0	0	0	0	0	0	0	0	0	0	0	0
Q6UB99	86503000	74412000	70529000	67106000	81760000	60288000	53912000	70066000	61738000	62743000	69451000	64614000	66905000	57718000	69512000	61978000	60658000	71277000	74794000	59927000
Q6UN15;A0A0B4J203	20304000	18263000	11374000	17048000	12792000	41578000	15672000	25082000	28774000	31868000	14185000	7021800	7238200	8554000	11966000	7209600	8613500	0	9058600	7276700
Q6UWP8	0	0	0	0	0	0	0	6009600	0	0	0	0	4890000	5059600	0	0	0	0	5556100	0
Q6UXN9	124210000	148150000	207860000	249000000	171460000	594860000	345290000	371480000	429460000	500810000	0	0	0	0	0	0	0	30422000	0	0
Q6WKZ4;E7EX40	200180000	186550000	144300000	182470000	143200000	186990000	214470000	213760000	185910000	234260000	140020000	134400000	167540000	154550000	118300000	147030000	92502000	114280000	126550000	142920000
Q6ZMU1	6873600	11888000	9316900	0	0	0	0	0	0	0	0	0	6881300	0	0	0	11601000	0	0	11935000
Q6ZMZ3;G3V533	86737000	72949000	97021000	68386000	108030000	62268000	110990000	61578000	0	0	0	0	79869000	87975000	78378000	0	61195000	81037000	0	55316000
Q6ZUT1;E9PSC8;E9PKA8;E9PQL5	41402000	49541000	55542000	75768000	66442000	32575000	32348000	39175000	28091000	39529000	62907000	52318000	42857000	44110000	63505000	52207000	23722000	27900000	36461000	31429000
Q71U36;Q9BQE3;F5H5D3;P0DPH7;P0DPH8;Q6PEY2;A0A1W2PQM2	0	0	0	0	0	0	0	0	0	0	0	21338000	0	22146000	15232000	0	29120000	0	0	0
Q7KZF4;H7C597	10761000	9467100	16383000	8306600	8214400	7888800	12125000	8333800	9256700	11133000	10660000	8126500	9288600	6871600	7556600	8407400	0	11190000	9088900	0
Q7L2J0	7361000	7799000	7612700	26308000	14857000	0	0	7761200	7512700	9480600	0	14997000	15366000	0	10985000	9116900	11072000	0	6156500	5661700
Q7L7X3	390600000	524250000	627590000	742860000	630040000	388860000	324740000	406830000	414360000	373670000	635040000	705590000	698240000	829310000	701380000	635210000	749150000	606800000	574700000	510550000
Q7RTV0	10026000	10111000	11695000	12292000	18846000	15363000	10048000	11767000	13411000	11711000	11169000	15769000	15109000	0	17349000	0	12094000	9918000	8641800	7989900
Q7Z406	736500000	881220000	33214000	395900000	227270000	1962000000	2108200000	1046800000	2006600000	1975200000	597120000	471490000	356960000	526750000	222750000	290990000	378270000	259710000	509760000	828640000
Q7Z570	0	11762000	0	17131000	10368000	8428800	0	9700800	8419000	7728500	9116000	11071000	8650400	13239000	10505000	13945000	12103000	0	10492000	6280600
Q7Z6E9;A0A2R8Y880	320930000	273130000	313820000	288780000	320690000	288410000	270650000	284690000	263770000	291960000	270000000	256620000	314110000	277010000	288510000	321230000	238290000	254090000	263460000	277150000
Q86U86;E7EVG2;H0Y5B5	97831000	55869000	50881000	43457000	53397000	48654000	36801000	62635000	51499000	51337000	47989000	35092000	48061000	42276000	34892000	52525000	33699000	43319000	53598000	54903000
Q86UE4	336350000	328530000	348310000	350920000	378100000	251240000	294220000	297830000	249140000	269120000	354990000	277070000	305320000	304170000	338100000	283400000	286190000	343730000	296090000	286180000
Q86UP2	33421000	23768000	8559100	10110000	12413000	11520000	21955000	15202000	23035000	21242000	13545000	14471000	20361000	15570000	14256000	11021000	14425000	18022000	22722000	30619000
Q86W42	42595000	26377000	18159000	20422000	25854000	21191000	19715000	29309000	21387000	27143000	23274000	18293000	26393000	23374000	26539000	26787000	24197000	22302000	40377000	36074000
Q86WX3;F8WFE7	43393000	30033000	30882000	34370000	39074000	24453000	24268000	19352000	0	20486000	24956000	28580000	24612000	23951000	29937000	28978000	26038000	37086000	23763000	19730000
Q86X95	27382000	28262000	43002000	38525000	30553000	24427000	31185000	38171000	26125000	25520000	33523000	35471000	32090000	46668000	55361000	40104000	45905000	28379000	27296000	23981000
Q8IUX4	0	0	0	6116900	4842000	0	0	0	0	0	4765400	13779000	4410500	0	6974000	8074600	13346000	0	7777700	0
Q8IWS0;Q5JRC6;A0A0D9SGE8	65898000	64596000	37911000	36678000	48120000	48604000	35390000	53402000	41613000	33735000	62067000	70661000	85009000	60728000	57096000	70614000	65282000	94305000	69568000	68450000
Q8IXQ5	6930900	6857100	0	0	0	3880000	0	5251700	0	5643400	5658200	9322400	10381000	10733000	0	11126000	10511000	0	7021700	8535000
Q8IY37;F5H3Y4	90113000	86046000	77731000	112110000	96135000	69316000	70279000	81795000	70911000	72356000	84644000	82667000	84919000	79928000	88291000	90042000	83232000	76883000	76602000	73548000
Q8IY81	536850000	455620000	485270000	376850000	447680000	407910000	314780000	411810000	351900000	369580000	485200000	420690000	508740000	484810000	444760000	574080000	340240000	458840000	422580000	479230000
Q8N1G2;Q5T7F5	0	0	8793100	3071500	0	13402000	11308000	15645000	13111000	7054600	0	0	0	0	0	0	4634300	0	0	0
Q8N1G4	21688000	10991000	12973000	10665000	13912000	12476000	7880700	11976000	11904000	14279000	6735300	9783000	11687000	7457700	8224100	6929900	7554700	8299500	13553000	8438300
Q8N441	13969000	8841400	12588000	7755100	15549000	13640000	12173000	9918400	7217600	9620700	10152000	0	0	0	0	7037800	8065000	11739000	12344000	0
Q8N5C6	713330000	235970000	180310000	791110000	246070000	182020000	0	248130000	292610000	351790000	117840000	206460000	203330000	248680000	175820000	207750000	195050000	268400000	272440000	435510000
Q8N6R0	2367600	0	0	0	3645700	0	0	4512500	0	0	3663300	3198000	6024500	0	0	4847400	4267400	0	4515500	3971700
Q8N7H5;M0QYC7	0	0	0	0	0	25918000	20816000	8861900	19180000	6940200	0	0	0	5259700	0	0	0	0	0	0
Q8N9Q2	232520000	250890000	282570000	433880000	287290000	291010000	132260000	205720000	243310000	227630000	315160000	349150000	390710000	392090000	413420000	445970000	431060000	111160000	369300000	326820000
Q8NBZ0;H3BNM4;I3NI13;I3L270;J3KNE2	28838000	29129000	20475000	27335000	18944000	18739000	17621000	20555000	17144000	18478000	19156000	27715000	34195000	28030000	26077000	24605000	19263000	14521000	29872000	20931000
Q8NC51	13115000	8364600	4152500	0	0	16809000	9782300	10902000	12226000	12104000	0	6203500	12967000	10691000	7874700	9506000	8476200	4028300	9119700	10465000
Q8NEF9	21741000	0	126000000	53295000	85870000	21375000	100860000	19045000	81193000	72634000	58072000	21771000	40655000	0	37439000	28931000	0	41527000	0	22898000
Q8NEJ9;H0YJ17;G3V4G1	34680000	13456000	10877000	35837000	14131000	14809000	9481600	21365000	18053000	17442000	5280900	11994000	10078000	13331000	21044000	13502000	7549500	7634600	16315000	13764000
Q8NI27;A0A0C4DG98	53512000	38384000	37751000	31421000	37094000	33879000	26697000	40418000	36441000	36361000	41995000	34235000	42477000	27924000	34066000	39292000	34575000	39010000	40804000	46944000
Q8TAA9	579530000	820570000	1016400000	1024900000	973840000	618360000	608980000	647250000	641520000	616870000	915540000	923740000	921580000	1124900000	974030000	979160000	1013000000	850880000	747300000	747660000
Q8TB52	5758800	6187900	0	0	0	19218000	15247000	12880000	15492000	11654000	0	0	3471100	5270200	0	0	0	0	3938400	6020500
Q8TBX8	42471000	47327000	34703000	37516000	43186000	32765000	35642000	47157000	45511000	44152000	21282000	39626000	35525000	28874000	37431000	26930000	30610000	33816000	34315000	35693000
Q8TBZ6	8125200	0	0	0	0	0	0	0	0	0	0	0	0	5812500	0	0	0	0	0	0
Q8TCJ2	31098000	35709000	33873000	44136000	35583000	27761000	29205000	34879000	32267000	32223000	32589000	35023000	30270000	30293000	35235000	30869000	31344000	32022000	33351000	27364000
Q8TD26	32595000	32660000	26840000	29904000	29838000	21426000	21042000	27328000	27662000	26073000	21803000	23766000	25712000	23951000	22097000	25598000	21759000	22358000	24332000	22314000
Q8TDN6	93370000	80354000	78515000	73403000	86200000	81855000	64072000	93579000	65653000	65502000	63140000	62707000	66763000	54977000	73764000	53256000	53077000	64990000	55927000	57082000
Q8TED0;D6RF65;H0Y8P4	0	0	0	0	0	0	0	0	0	4582500	0	0	0	0	0	0	0	0	3236500	0
Q8WTT2	313000000	283550000	263050000	272080000	255060000	247260000	229580000	316150000	255210000	271080000	234260000	263060000	277560000	238380000	256670000	265200000	244900000	242850000	279780000	244360000
S5FZ81;Q8WUB8	20647000	9268200	0	21997000	0	0	0	0	4969000	0	0	7261900	8672600	9305200	0	11601000	5682100	5202000	9114300	9044200
Q8WUH6	70830000	54072000	116660000	116730000	72104000	38248000	35719000	33903000	53762000	32147000	86111000	81427000	72576000	74023000	126540000	61562000	76072000	49489000	63610000	79772000
Q8WUQ7	18834000	11668000	11729000	23106000	16274000	14791000	0	23399000	14497000	20770000	32244000	31487000	33081000	32941000	44890000	26296000	27292000	25451000	40919000	23067000
Q8WVC0	0	0	0	0	0	24043000	23967000	13332000	28740000	19109000	0	0	0	0	0	0	0	0	0	0
Q8WXA9	25045000	19575000	23097000	19313000	20153000	20245000	29354000	0	0	25061000	20929000	18214000	18712000	19341000	15991000	21862000	16218000	18710000	16600000	16343000
Q8WXD2	20152000	0	0	0	3587500	0	0	4541500	0	4034100	0	0	0	0	0	0	0	0	0	0
Q8WY36;C9JA69	61367000	59219000	66629000	82240000	65720000	51763000	50467000	57039000	57129000	54709000	65903000	65660000	65329000	66570000	71380000	67519000	53589000	86715000	57948000	49387000
Q92522	164260000	152650000	164430000	175080000	172010000	135970000	140230000	141340000	109760000	134420000	140110000	165770000	147430000	147490000	165130000	142340000	152750000	166460000	184960000	132980000
Q92526	0	0	13216000	0	0	0	0	0	0	0	0	9284500	0	0	0	0	0	12357000	10993000	0
Q92572	17512000	13941000	14544000	18767000	16173000	15714000	11219000	15551000	16933000	16819000	19195000	14651000	13321000	12676000	14689000	13521000	16861000	13447000	12035000	11834000
Q92665	0	7598800	0	0	0	14667000	14317000	15345000	18471000	14940000	0	0	0	0	0	0	6590500	0	0	0
Q92797;A0A087WUE9	7536900	6183800	13151000	14022000	11028000	209110000	177800000	189950000	217870000	251960000	0	0	0	0	0	0	0	0	0	0
Q92900	16658000	20751000	13519000	27349000	16473000	19338000	16472000	16493000	19045000	20891000	23861000	34117000	26359000	17862000	36278000	17645000	27280000	24797000	25203000	14902000
Q92922	189110000	132970000	116110000	129970000	132160000	119220000	97472000	135820000	109260000	121120000	109430000	109370000	112410000	107700000	120790000	115580000	104220000	116260000	131950000	125380000
Q969Q0	4107800000	5388500000	7919600000	6968400000	6952500000	5166600000	7629000000	4841200000	4186700000	4843900000	4604300000	5033600000	6569800000	6285600000	6047500000	5752300000	5330600000	4753700000	4762200000	4447500000
Q96AG4	35190000	21795000	17118000	14922000	16398000	11854000	15244000	25103000	11612000	10720000	15244000	17353000	14388000	13364000	11706000	16481000	21031000	15428000	25125000	25743000
Q96BK5;E5RJG9;E5RGR1;A0A0A6YYK5	13226000	8644700	8293600	14111000	13206000	12311000	8957000	12079000	12760000	12421000	7266900	12189000	11866000	9699000	11869000	7153600	10507000	5431200	9036800	6712300
Q96BN2	5615500	4934000	3959600	0	0	4532900	3499600	3912700	4570800	3049700	6949800	0	3512000	0	2827500	6250700	0	0	4673900	4335900
Q96D71;H0YDT0;E9PMG1	223480000	364830000	374350000	425980000	392540000	247540000	287420000	301130000	297770000	281100000	446590000	404310000	388630000	438070000	374520000	380810000	382690000	402850000	390150000	320970000
Q96DI7;Q9NSS8	94541000	81044000	83983000	93717000	94533000	77451000	81134000	97337000	95914000	94403000	88768000	92547000	86349000	86541000	117190000	94395000	102570000	94008000	104420000	90825000
Q96EL2	0	4594600	0	5060000	4781300	26272000	15191000	14585000	15633000	15278000	0	4782600	4347100	0	4639100	0	6072300	7232000	6163600	7031200
Q96EY7	5153900	4575500	0	5684300	0	32415000	23885000	22201000	20401000	16165000	0	0	0	0	0	0	3762600	0	0	0
Q96EZ8;F8W126	69896000	36319000	30993000	38187000	50452000	6901100	21796000	37737000	25600000	35141000	29311000	31043000	35500000	22048000	24565000	40785000	27377000	34597000	31733000	31952000
Q96G25	8486200	6846700	11046000	6276700	10140000	10156000	0	15065000	0	5943100	5186900	7282800	8161000	4447800	7991700	10178000	8757800	7304500	11371000	7494700
Q96GA3	332460000	338960000	400690000	396450000	436860000	276560000	283820000	313180000	302640000	323360000	357230000	385110000	413670000	409440000	365780000	366050000	378860000	378950000	365880000	364550000
Q96GM5;F8VRQ4	61585000	53982000	53340000	66359000	67788000	50074000	40178000	55707000	49592000	48516000	71754000	64536000	66101000	65712000	64523000	69394000	61260000	43739000	60446000	48330000
Q96HE9;J3QQS2;J3QRE1	5090600	3859900	0	5728100	10731000	5281400	0	5842200	0	5187200	6032900	3682000	5035300	4932800	5957700	4331300	3369100	4504400	0	4334200
Q96HS1	733020000	968310000	901260000	987450000	1062300000	584600000	636690000	753820000	714020000	710450000	1036200000	1451200000	1285300000	1148400000	1424100000	1010900000	1358700000	1263400000	1212200000	1019800000
Q96I25;Q5W011;Q5W010;H0Y6J6;Q5W012	7731600	9820900	0	12547000	13284000	13174000	19483000	16063000	11005000	16514000	9720900	11550000	7074300	7531900	13918000	9054100	6661900	8899700	5288800	8892300
Q96J01;D6RGZ2	20709000	14179000	9992000	13426000	12763000	10152000	12827000	10398000	12506000	10526000	12106000	10521000	11094000	7267600	11622000	14268000	15573000	14694000	13475000	14036000
Q96M91	0	0	0	0	0	0	0	0	5683700	8825300	0	0	0	0	0	0	0	0	0	0
Q96P47;H0Y873	27186000	33340000	37651000	30539000	33001000	33375000	49225000	43408000	33094000	34698000	59400000	51204000	46682000	46243000	64438000	49396000	48750000	59203000	50434000	41529000
Q96P63	14439000	12777000	28001000	8715300	14209000	15832000	27676000	15441000	7881800	7525600	13552000	14369000	15068000	15167000	9139000	24926000	12081000	13957000	51254000	11083000
Q96PK6	12733000	18323000	22942000	30942000	26805000	27337000	19358000	22093000	22437000	22987000	15276000	17054000	14615000	20306000	14913000	17186000	18246000	13866000	13090000	11508000
Q96PZ2;A0A804HLI8;A0A6Q8PF34	59188000	64921000	71611000	72666000	69737000	49878000	43722000	61192000	54318000	54529000	72311000	78600000	75136000	73162000	67341000	94917000	74119000	74254000	83463000	61266000
Q96QC0	11883000	6462000	18092000	64097000	88971000	88997000	97267000	84533000	127660000	97488000	0	74381000	37877000	69109000	68010000	0	35630000	69042000	38468000	0
Q96RQ3;E9PHF7;F5GYT8;E9PG35;G5E9X5	100450000	140910000	157170000	238170000	151300000	190890000	205330000	155650000	198910000	199570000	90314000	97034000	110000000	154910000	85258000	255720000	293300000	233580000	206670000	239200000
Q96SB4;H3BLV9	111340000	93932000	103880000	97308000	107430000	86881000	84795000	94413000	96563000	124780000	92133000	78946000	83911000	84733000	107900000	80887000	90849000	90279000	83841000	80100000
Q99459	79223000	69160000	72742000	72053000	76859000	73635000	68537000	77696000	63000000	67281000	81125000	93764000	86740000	84984000	107600000	86095000	84447000	95901000	86104000	83670000
Q99496;X6RFN3	5526100	0	4476900	6278400	7212400	6280200	0	5862600	4945300	7293100	0	6161900	6121900	6026400	0	4329200	0	0	4042600	0
Q99549	22365000	23427000	11502000	16951000	18719000	11383000	12635000	15294000	10196000	12897000	14883000	15622000	26323000	14950000	17625000	20849000	16117000	0	17212000	21676000
Q99575	196060000	150450000	141060000	149070000	148950000	100820000	87137000	134330000	122830000	122390000	105050000	115960000	118000000	121530000	112690000	122520000	106590000	105790000	108250000	104970000
Q9BPX5	86440000	69056000	0	39463000	0	96115000	50191000	68183000	62216000	74204000	13379000	20607000	38548000	42240000	9955300	22624000	25137000	29349000	52123000	93549000
Q9BQ67;M0QX71	27761000	23581000	13920000	28684000	17235000	23027000	17623000	32928000	30226000	39485000	16972000	20464000	24651000	20563000	22228000	20168000	19612000	14603000	23192000	25522000
Q9BQ70;H3BQ53;H3BTU3;H3BSS3;Q9H384	29733000	36408000	39201000	33156000	35729000	33520000	31337000	37752000	37475000	37980000	24019000	27352000	32577000	35080000	25798000	34356000	30334000	41315000	35004000	32844000
Q9BQA1;H0Y711	244100000	253630000	284910000	285680000	310530000	174070000	176510000	239900000	185090000	185590000	232100000	231230000	237050000	236460000	270280000	251230000	218990000	277640000	221380000	256350000
Q9BRD0	23450000	15840000	18655000	18211000	21392000	22464000	18145000	28040000	24522000	25796000	16976000	26076000	21141000	20734000	20461000	19154000	21115000	23450000	20457000	15501000
Q9BRL6	5110000	7182500	6373800	0	9696000	4792800	6493500	5868800	4369200	6241700	5710800	16554000	0	12659000	12942000	6784500	8058400	11263000	8900600	4838400
Q9BRR8	18896000	14742000	16493000	20690000	24802000	26977000	18219000	33002000	28563000	23096000	28481000	33374000	27235000	35573000	38781000	36533000	32624000	31477000	30842000	25378000
Q9BRS2	137690000	136340000	165030000	167470000	176680000	121510000	120870000	142610000	130050000	119660000	138310000	154410000	149850000	162680000	159200000	155260000	151780000	156140000	141160000	125170000
Q9BRT6	925850000	1079700000	1073200000	1121200000	1175400000	953660000	715080000	1036700000	942000000	1030900000	1017400000	1179700000	1257300000	1139700000	1143000000	1280300000	1195000000	1275900000	986950000	1016700000
Q9BRU9	60520000	48916000	22707000	121330000	44979000	38286000	32694000	44810000	37628000	37447000	40655000	34951000	41099000	53453000	32835000	58903000	58257000	14742000	54511000	42001000
Q9BRX9;H0YIE8	9178800	10955000	8889600	10996000	12759000	9232700	12021000	12591000	15858000	13745000	23721000	8809100	11295000	8560200	15905000	0	14658000	18347000	15293000	12110000
Q9BSC4	51294000	45001000	54957000	56004000	52767000	47330000	42755000	47078000	46673000	46600000	46222000	47124000	44566000	46629000	51363000	48475000	49386000	52589000	49659000	46928000
Q9BSJ8;F8VZB1	0	0	0	0	0	2373200	0	0	0	0	3716500	2332700	2522500	2176400	3927600	3084800	0	10518000	2223900	0
Q9BU76	281110000	349770000	389660000	340160000	364190000	274060000	273770000	291940000	277750000	280760000	374960000	369360000	444210000	462790000	410970000	382520000	375260000	384660000	327550000	388660000
Q9BUQ8	6658800	6820500	9622100	10824000	8536600	6093000	9196700	9910100	10184000	8189200	0	0	0	4074000	4972400	4969700	3186800	0	5398100	5534400
X6RJY0;Q9BVJ6;Q5TAP6	12772000	22774000	17317000	9881200	27287000	10213000	0	17607000	90572000	60163000	20471000	22159000	7409400	5481400	16329000	6297300	23190000	0	21470000	21441000
Q9BVP2	1289400000	1695500000	2214900000	1822100000	1984900000	1374900000	1388200000	1386100000	1420500000	1282600000	2282400000	2352400000	2139500000	2264200000	2634200000	2348000000	2485300000	2014500000	1909600000	1816300000
Q9BWJ5	15143000	22436000	21899000	17962000	15763000	31622000	27717000	20742000	24721000	19524000	22793000	11585000	9381500	0	20050000	13756000	23340000	15630000	14183000	12370000
Q9BX70;K7ENV9	46720000	50811000	91635000	117610000	87154000	72246000	50150000	49569000	45666000	45991000	46861000	45627000	29972000	56813000	64284000	52567000	61801000	24594000	31856000	26685000
Q9BYG3;C9J808;H7BZL0	52594000	53046000	51926000	69688000	68340000	43661000	42034000	46436000	44654000	49560000	58346000	47356000	57073000	49936000	65147000	48476000	53659000	63144000	55625000	48570000
Q9BZ19	0	0	0	0	97251000	55573000	0	47077000	0	63391000	0	0	51322000	62169000	0	44025000	60628000	0	44665000	72184000
Q9BZE4	211950000	220140000	228250000	251810000	244410000	190160000	196450000	217190000	205000000	180590000	224470000	238200000	220530000	229890000	244380000	266320000	249020000	275220000	256920000	214410000
Q9BZF9;F5H2B9;H0YNH8	40139000	48200000	44676000	49235000	57271000	34999000	40866000	51890000	41107000	42472000	36749000	32337000	33190000	33116000	32595000	32009000	30557000	32434000	30324000	27351000
Q9BZI7;A0A1B0GVA2	25124000	20390000	8226400	7623600	9074500	12248000	11756000	14880000	15218000	14996000	0	7178600	10520000	11237000	11345000	13483000	5180200	9981900	10078000	12640000
Q9C005	15946000	15917000	0	11449000	0	8679000	3692300	11631000	11274000	17372000	15927000	17541000	18140000	10742000	8996100	17286000	5932800	0	10676000	12434000
Q9C0J8;C9J8B4	9670700	0	6725800	7761500	8881600	11841000	12355000	15829000	17040000	17943000	0	7588000	0	0	4544100	0	0	0	22904000	3738300
Q9GZS1	376300000	373570000	422450000	337220000	350870000	296020000	323680000	340660000	324130000	324030000	347580000	260380000	303690000	297640000	317340000	308510000	261940000	358250000	283410000	317130000
Q9H0A0;A0A087WV29	635810000	807170000	996810000	972360000	1051000000	619410000	560960000	678920000	645380000	611250000	860010000	862240000	903320000	932790000	1026600000	991670000	946840000	783170000	821130000	809100000
Q9H0C5	5703900	11542000	23589000	21848000	11792000	11740000	8280300	5598000	8341100	5855800	6301300	5149200	5891900	10012000	0	0	0	9145000	5329200	0
Q9H0S4	19273000	19097000	27721000	22739000	18394000	13804000	10964000	18157000	14709000	12839000	26814000	25632000	20906000	22232000	27141000	21837000	25100000	17782000	22498000	15690000
Q9H2D6;F6WYE2	18262000	14595000	15057000	17625000	13577000	13466000	12286000	17037000	16061000	14785000	15260000	9895600	11561000	14588000	11960000	13345000	10254000	10834000	12567000	10412000
Q9H2K8;G3V1Q8	19749000	11329000	13098000	15158000	11424000	8465900	7834500	10155000	9311800	8192400	22237000	17349000	30003000	14244000	24624000	15338000	10858000	23606000	12770000	10295000
Q9H307	49760000	50540000	47396000	80328000	66668000	43289000	43289000	48589000	41287000	43186000	60149000	72961000	55595000	60886000	71146000	47239000	62207000	55716000	51574000	35342000
Q9H329	0	0	0	0	0	0	0	0	0	0	0	0	0	0	0	0	0	0	0	0
Q9H444	0	0	0	0	0	10078000	0	0	0	11139000	0	6564500	6626700	0	0	0	0	0	0	0
Q9H7B2;Q5VXN0	15206000	18744000	12097000	0	30738000	28871000	19834000	33278000	28863000	23502000	21184000	21721000	27063000	5751300	19891000	21246000	26564000	25708000	19158000	11443000
Q9H7N4	23492000	19984000	14039000	23319000	19231000	10698000	15126000	13389000	12714000	18163000	14427000	16344000	21247000	20042000	13833000	17264000	10061000	9315200	19600000	22644000
Q9H7Z3	0	0	0	0	0	0	0	0	0	0	0	0	0	0	0	0	0	0	0	0
Q9H8G2;A0A3B3ISJ3	162470000	143550000	162790000	168220000	141510000	103010000	104950000	122530000	117130000	119060000	123420000	142580000	132080000	146300000	129450000	148620000	124460000	132580000	125310000	127980000
Q9H8M2	127870000	163870000	172830000	179830000	165450000	102180000	107950000	160610000	151100000	121520000	145850000	169680000	174780000	180610000	164950000	167050000	163440000	162950000	155010000	123310000
Q9H981;H0Y849	71174000	42177000	37654000	29151000	45492000	28999000	28008000	39272000	35401000	35005000	38172000	39067000	44851000	40051000	40775000	45211000	38382000	37437000	51946000	49314000
Q9H9F9	36484000	25879000	17184000	15392000	20816000	0	13180000	24092000	15830000	15820000	12638000	29694000	28810000	18032000	26640000	26588000	21942000	20938000	24891000	17848000
Q9H9J4;C9JPC9	6292200	5388200	7226700	6446300	7219900	5548400	5720800	7199000	5773100	7846200	0	5475800	8053900	7544800	4988500	6288100	0	6081800	6888700	5216900
Q9H9Y6	182940000	156400000	176180000	186260000	180560000	132830000	119970000	135100000	134080000	132990000	117090000	110340000	138990000	145940000	113440000	117380000	124260000	104990000	126820000	144020000
Q9HAU5	26737000	0	13853000	7869000	16257000	7706100	11347000	19208000	13180000	13659000	10972000	11696000	13115000	9511400	14265000	14494000	7426100	0	13095000	14310000
Q9HBM6	104470000	72113000	112490000	111480000	99897000	72496000	81296000	83255000	71812000	72514000	95169000	79793000	101380000	103540000	68377000	112480000	92582000	114430000	115640000	117430000
Q9HBR0	12920000	14376000	19220000	30677000	16150000	19879000	24244000	15314000	13696000	12975000	19701000	15443000	16195000	19542000	18654000	21229000	16624000	15223000	14352000	12483000
Q9HC52	27921000	19026000	21028000	21792000	17977000	17566000	19876000	22881000	17777000	26141000	0	21300000	22743000	16744000	22596000	25480000	0	24418000	10783000	0
Q9HCM4	52353000	50041000	58757000	53906000	65450000	53641000	43807000	54011000	54804000	54001000	76473000	65828000	63022000	68174000	74468000	60218000	64006000	88755000	60376000	52024000
Q9HCS7	98208000	99411000	100970000	124360000	143710000	365880000	305140000	324630000	304460000	325850000	177780000	225810000	192110000	194650000	237380000	206680000	189040000	184320000	187820000	154790000
Q9HCY8	5726700	5988000	18051000	0	0	0	12293000	7519000	0	0	4981100	0	5399000	0	0	11891000	0	0	17134000	4914600
Q9HDC5	35363000	43599000	38357000	50218000	39982000	35045000	45362000	40418000	39546000	39040000	43219000	46538000	41026000	43279000	46205000	43733000	40839000	43575000	42581000	34135000
Q9NP50	40628000	49960000	28909000	30732000	37972000	22581000	19448000	39522000	24259000	33151000	38945000	25541000	25987000	27253000	34368000	42660000	23848000	0	29460000	13394000
Q9NPE3;H0YM60	64087000	60758000	52277000	111020000	98565000	63347000	55524000	71846000	67040000	82249000	19090000	32913000	39062000	37685000	27260000	26977000	39103000	13750000	32831000	23794000
Q9NPG3	9394700	9070200	11823000	26246000	9673200	6309200	8771000	8756400	7442300	7751000	13073000	13727000	14703000	18604000	13369000	19084000	15118000	13594000	14985000	14946000
Q9NPI1	57141000	38049000	47850000	38924000	50182000	30991000	31784000	32235000	37619000	50487000	27487000	25590000	26980000	34930000	30472000	34248000	23070000	34922000	35522000	36940000
Q9NQG5	0	0	24879000	7207100	12948000	31780000	0	21193000	44290000	45923000	0	0	0	0	0	0	0	0	0	0
Q9NQX4	0	0	0	0	0	0	3016500	0	3361700	0	0	0	0	0	0	0	0	0	0	0
Q9NQZ2	8764300	5831000	4313800	6476500	0	6133500	4340100	4983900	10474000	4528600	0	0	0	0	0	0	0	0	0	0
Q9NR30	63570000	42691000	45827000	43521000	42135000	44368000	36097000	41392000	32697000	34746000	9969600	38783000	42339000	48821000	42200000	38343000	36256000	25955000	28250000	31622000
Q9NRW3	0	15903000	0	14315000	0	0	0	0	0	0	0	12456000	11849000	11634000	0	12894000	16132000	0	0	0
Q9NS69	0	0	0	0	0	0	0	0	0	0	0	0	0	0	0	0	0	0	0	0
Q9NSY1;H0Y9P1	243840000	331120000	383970000	381390000	411760000	258490000	234950000	312980000	303080000	284390000	342430000	382790000	399720000	437110000	365440000	371900000	337740000	340500000	347010000	328040000
Q9NVF7	54766000	49585000	68279000	64922000	64880000	50534000	33887000	41870000	46258000	38257000	27134000	38235000	42725000	53201000	33601000	57395000	46741000	38801000	41623000	54817000
Q9NVP1	1472800000	1220000000	1299000000	1063200000	1305100000	1128800000	908550000	1369800000	1142900000	1057800000	1080800000	1003700000	1118900000	1074400000	1082200000	1032200000	854000000	884020000	888520000	1048700000
Q9NVU7;E7EW05	53582000	23005000	23746000	30174000	27760000	33040000	21434000	25139000	26804000	34104000	27309000	23675000	17276000	19554000	25283000	24099000	16982000	18608000	12060000	19858000
Q9NW64;E5RJW4	8745400	7994900	0	0	0	18752000	17653000	9888700	17647000	18086000	0	0	0	0	0	0	0	0	0	18328000
Q9NWA0	0	0	0	0	0	0	5367500	5131800	0	0	0	0	6073600	0	9638700	0	0	6716800	0	0
Q9NWB6	590440000	528610000	867850000	706080000	608670000	561720000	649420000	512850000	437430000	412780000	602960000	579600000	714290000	654520000	631760000	634350000	596030000	771280000	538380000	452180000
Q9NWT1	180230000	181340000	221220000	163700000	203400000	190010000	151600000	182960000	157500000	161540000	153110000	156710000	175720000	137970000	163480000	202420000	180780000	210350000	173560000	174730000
Q9NWT8	178020000	270970000	397610000	613460000	467540000	296830000	239690000	281950000	294520000	311780000	439530000	365340000	402690000	428830000	382000000	412820000	334500000	228120000	224470000	264110000
Q9NX24;D6RC52;D6RCB9;J3QSY4	76799000	87183000	108290000	119310000	109410000	84683000	97684000	93920000	87814000	87856000	57734000	41361000	52455000	45336000	49692000	43626000	36267000	54730000	43892000	30491000
Q9NX58	5375600000	7075600000	7224700000	12836000000	9551300000	6349000000	5733600000	6126500000	6267400000	6553400000	7329500000	7555100000	8234500000	9301200000	7448400000	8313300000	8463900000	5415100000	6181900000	6955900000
Q9NXE8	12972000	10500000	13317000	43557000	7474600	0	13124000	12148000	9049500	8641000	11209000	9535500	12683000	13486000	13580000	13716000	8379200	11439000	0	8864000
Q9NY12	219820000	203390000	296540000	260820000	274170000	238500000	159420000	241990000	208990000	228230000	128960000	117800000	134930000	136100000	99963000	121890000	108850000	120700000	105420000	88456000
Q9NY93;G3V0G3;H7C3E9	16087000	18757000	22563000	18458000	21783000	16158000	16785000	16057000	13818000	12629000	22613000	22209000	21636000	27258000	20749000	21195000	18558000	16226000	21224000	18423000
Q9NYF8	32471000	41484000	38393000	86450000	55838000	43330000	41048000	46023000	44998000	43607000	61319000	76042000	58800000	55144000	70115000	48326000	62340000	58636000	53314000	35887000
Q9NYL9;H0YKU1;H0YNJ8	168420000	146510000	11172000	80081000	26461000	322260000	207080000	195040000	249420000	247920000	86569000	82628000	100490000	103420000	48255000	49057000	55972000	53936000	109010000	168290000
Q9NYV4;J3QSD7	47763000	10077000	12716000	24106000	11086000	14088000	18818000	13720000	13941000	13000000	26425000	8020000	27158000	16449000	13922000	0	10696000	28449000	11524000	7851200
Q9NZ01;M0R3C3;M0R2N5	14521000	19634000	23517000	21644000	22450000	18421000	13182000	21289000	22164000	17285000	21599000	25919000	20938000	15376000	25850000	20299000	27035000	19457000	25802000	15206000
Q9NZM5	98568000	78789000	87485000	69623000	96899000	71415000	65161000	92802000	83396000	87857000	43593000	47474000	52253000	69622000	53624000	70893000	39301000	36970000	52506000	65048000
Q9NZT1	26278000	14089000	76062000	58347000	19365000	20176000	23118000	22820000	8994700	13860000	37678000	23042000	27349000	24848000	0	18729000	13309000	0	16985000	17877000
Q9P013	4375700	8291500	8512100	11731000	16810000	9165200	10933000	0	7240200	0	27170000	21669000	12691000	13477000	19039000	17912000	22790000	19294000	14082000	12496000
Q9P031;F8VNY5	373230000	409630000	555950000	534950000	473870000	341180000	388630000	375690000	390080000	379340000	509720000	329050000	418150000	433040000	409900000	367060000	300940000	380790000	347440000	320520000
Q9P086	4418700	0	0	3451100	0	0	5383700	0	6335000	7921400	0	0	5466300	0	10372000	0	5740300	4486400	0	0
Q9P0K7	25261000	22563000	0	12992000	0	28526000	7058200	58264000	60022000	16308000	9572600	14836000	26961000	38751000	10531000	40130000	27342000	45370000	56042000	58196000
Q9P258	27935000	21112000	29350000	23554000	21284000	30174000	18682000	27221000	24708000	27938000	22474000	11494000	19186000	11578000	6618600	20074000	11355000	9833200	15058000	20309000
Q9P265;A0A494C143;Q14689	4583600	0	0	0	0	0	0	4738000	0	0	0	0	0	0	0	0	0	0	0	0
Q9P275;A0A075B784	19890000	7115200	0	0	7012000	0	0	9069200	0	0	0	0	6455400	5803300	5579500	5630300	0	5613800	0	7064500
Q9P2D1	32217000	21802000	27156000	21872000	23170000	23328000	21837000	23368000	15480000	28034000	16462000	21724000	23499000	24731000	18254000	25314000	15896000	26867000	19688000	21469000
Q9P2E9;F8W7S5;A0A087WVV2;A0A087WU26	41189000	30015000	15687000	40198000	26272000	28263000	28454000	33802000	28144000	30802000	15954000	15093000	14727000	17079000	23106000	15141000	19592000	14929000	16945000	23520000
Q9P2I0	6405500	0	0	0	0	7723300	7958900	0	0	7643200	0	0	0	0	0	0	0	0	0	0
Q9UBL6	102060000	63745000	67670000	72889000	43437000	61880000	79406000	38458000	63921000	60449000	170240000	122110000	183770000	170110000	126770000	113460000	101810000	168870000	164860000	160910000
Q9UBP9	29867000	49165000	42497000	34680000	7771200	34710000	39483000	41425000	41201000	32475000	92593000	103910000	85436000	74913000	121210000	99057000	136790000	106150000	107090000	61438000
Q9UBX3;B4DLN1;F6RGN5	9413000	9541700	10404000	15644000	8771500	6006400	5370400	8252000	7010600	9830400	0	6436800	3833500	10788000	9236000	6758400	7701000	0	6848200	5944700
Q9UDT6	0	0	0	6944000	0	0	0	7216000	8344200	7289600	7283200	11133000	8012300	8228500	10835000	10882000	8515200	11868000	13802000	9743100
Q9UER7	147750000	126520000	121260000	147080000	130840000	109210000	99051000	135430000	115720000	126680000	107950000	130670000	161480000	141120000	121130000	157240000	116140000	155000000	149120000	150250000
Q9UEW8;C9JIG9;O95747	2761300	1542200	4627700	24595000	0	6218400	0	4960000	0	3838400	0	0	0	0	0	3880400	2288600	1713800	2870600	0
Q9UG63;C9JHK9;C9JZV3	51887000	46878000	51816000	62599000	61134000	43261000	35660000	55591000	52093000	55032000	63285000	70305000	63903000	73187000	73407000	74630000	66339000	81744000	74131000	54425000
Q9UGU5;B0QXZ8;B0QXZ9	64804000	56225000	70615000	55485000	57843000	36954000	41862000	34477000	50326000	47431000	74418000	69233000	49578000	45228000	57136000	59547000	58594000	81420000	47143000	52626000
Q9UHK0	45274000	46312000	45312000	45269000	53320000	40358000	38231000	42665000	41858000	43025000	44199000	38300000	45726000	51020000	43462000	44789000	38480000	47389000	43966000	46469000
Q9UHR4	0	0	0	0	0	0	0	0	0	0	0	0	0	0	0	0	0	0	0	0
Q9UIG0	0	0	0	0	0	0	0	0	0	0	0	0	0	0	0	0	0	0	0	0
Q9UJV9	91847000	96603000	93437000	108050000	108990000	72628000	71120000	93566000	84343000	80806000	105920000	116960000	110540000	109230000	112690000	121110000	122710000	124540000	115070000	88937000
Q9UK58	8592500	7259500	0	0	0	7441800	4264800	5802600	4668900	4221400	0	0	0	0	0	2751800	4643800	0	0	0
Q9UKJ3	0	0	0	0	10522000	0	0	5643200	0	0	14449000	8868100	0	0	20850000	0	0	10790000	0	0
Q9UL54	31286000	32294000	47359000	41611000	30831000	27213000	39873000	32200000	25758000	24262000	53241000	40417000	39437000	49775000	36894000	42260000	34461000	36471000	35658000	39456000
Q9ULG1;H0YMN5	67618000	52137000	50328000	47007000	58615000	45121000	47246000	52333000	46362000	52902000	49849000	53897000	69157000	51553000	57453000	65781000	47509000	57106000	61216000	57349000
Q9ULR0;A8MVI5	12966000	14321000	12371000	17492000	14884000	16320000	11957000	10525000	14047000	10610000	26753000	36398000	26760000	18597000	36272000	28979000	23569000	34326000	37132000	13848000
Q9ULV0	0	0	0	0	0	0	3649600	0	6895200	4413700	0	0	0	0	0	0	0	0	0	0
Q9ULX3;H3BUR4	12643000	11152000	9905200	11720000	9453600	8428200	0	6288900	7714800	7383300	9585900	13471000	11930000	9712300	11901000	11153000	12021000	11334000	10368000	12526000
Q9UMS4;F5GY56	342890000	241130000	277020000	285290000	285350000	264590000	227180000	307560000	261300000	279260000	406340000	377100000	415180000	412720000	460610000	361170000	414930000	336790000	367880000	330360000
Q9UNP9;E9PKY5;E9PEQ6	0	9910400	0	0	0	0	0	0	0	0	23200000	0	14865000	14523000	16753000	16729000	22103000	15699000	15795000	11955000
Q9UNX3	10599000	9185400	65292000	0	14371000	8301900	60966000	14141000	14991000	15912000	30262000	49958000	36097000	28743000	70518000	14107000	12256000	27921000	13924000	0
Q9UNX4	43995000	41705000	47919000	61678000	55386000	34090000	32288000	33561000	37663000	39762000	54591000	44438000	53112000	42693000	51108000	48041000	39786000	46669000	46370000	37433000
Q9UNZ5;K7ESE5;A0A0A0MQS3	92171000	37910000	65799000	31275000	43866000	58959000	45485000	73853000	37476000	33721000	61812000	22937000	21901000	27522000	55668000	22526000	30943000	43671000	37566000	68478000
Q9UPT8;M0QY97	592850000	740230000	1034300000	1277900000	942350000	1452300000	1449100000	1344600000	1455300000	1456300000	0	0	0	0	0	0	0	0	0	0
Q9UQ35	1528600000	1960900000	1847100000	2031400000	2414300000	1201100000	1417300000	1463200000	1553200000	1458800000	2628800000	3484300000	3043300000	2808500000	3621200000	2441000000	3123200000	3138900000	2826200000	2144200000
Q9Y230;M0R0Y3	115450000	86986000	82613000	77751000	78783000	58833000	64831000	72987000	69399000	66817000	83904000	69398000	80899000	65347000	75420000	84101000	69947000	89283000	94626000	80366000
Q9Y251;A0A7P0TBD9	38061000	32409000	42846000	32283000	43343000	33893000	34255000	39695000	36285000	28171000	25071000	29696000	28018000	21361000	28331000	29363000	25720000	29479000	26258000	30614000
Q9Y265	206600000	168720000	150860000	135410000	158890000	117740000	113300000	152680000	144840000	138470000	151100000	134450000	146770000	131830000	122640000	160230000	137460000	176740000	169260000	156700000
Q9Y294	0	6368100	0	0	0	4917000	0	5329600	0	0	0	0	0	0	0	0	0	0	0	5490800
Q9Y2P8;Q5VZU3	92671000	69161000	74027000	82178000	77895000	65676000	59086000	62987000	68515000	70166000	71025000	69004000	71656000	76684000	60391000	70274000	48518000	61451000	70601000	84700000
Q9Y2Q9;E5RGC7;H0YAT2;H7C5V3	0	3045700	0	0	0	9784600	11021000	9320900	12737000	11605000	4913000	0	0	0	5240000	0	5632900	0	0	4513900
Q9Y2R4	12834000	15239000	22501000	17092000	21782000	10619000	18754000	14231000	8108900	12517000	23365000	12397000	14204000	12040000	13588000	12746000	13261000	14140000	13583000	12736000
Q9Y2W1;A0A3B3ITZ9	21900000	30671000	29529000	34214000	35045000	34274000	28849000	33308000	32377000	37957000	42271000	51473000	37503000	31258000	51638000	36768000	47152000	39293000	36807000	22544000
Q9Y2X3	358710000	339920000	411120000	362770000	408840000	284560000	300120000	325170000	291950000	310620000	294200000	264960000	312050000	288580000	313930000	307200000	265300000	256890000	273980000	273340000
Q9Y2X9	0	0	0	0	0	20980000	20478000	15940000	18633000	18331000	0	0	0	0	0	0	0	0	0	0
Q9Y383;A0A0A6YYJ8	131570000	120540000	109260000	138750000	118140000	117020000	108650000	124120000	110420000	116720000	114170000	160080000	139740000	151830000	148960000	136130000	143700000	110400000	136760000	110470000
Q9Y399;Q5T8A0	0	6249000	0	0	0	16006000	15083000	16477000	31891000	20707000	0	0	0	0	0	0	0	0	0	0
Q9Y3A2	9222700	9006200	10014000	10232000	13923000	9417800	6985400	8672100	10982000	10118000	7195700	10229000	11986000	12137000	10928000	9766900	5910900	5352500	8550800	8169700
Q9Y3A4	8574400	8763800	0	5489000	6299600	8514900	5382400	4942300	5975100	9111400	0	3943800	4973300	5433300	4940200	5039700	0	4304300	6254600	6997500
Q9Y3B9	10495000	11154000	8717700	16418000	13645000	10721000	9445900	11286000	7873900	9080400	6301400	6125400	8464400	8111500	6198600	6862900	9839000	8545000	7227800	6778600
Q9Y3C1;D6RIC3;A0A0C4DGU5;A0A087X2G6	85633000	76514000	65523000	96649000	59484000	64285000	70523000	71257000	72749000	85009000	60001000	56251000	63214000	54096000	62374000	63003000	52524000	38318000	63447000	72362000
Q9Y3C6	13240000	13371000	19503000	23577000	22942000	15864000	15754000	21040000	18123000	21245000	20576000	28024000	28407000	25364000	35259000	23369000	29986000	25145000	23135000	17888000
Q9Y3D9	4578100	2238900	3191600	3803100	2428600	18862000	27676000	32704000	40496000	32792000	2108700	3791200	0	2999200	2714000	0	2649400	2577000	0	0
Q9Y3I0	6679100	5204000	0	11801000	6193500	8935900	5004700	7139400	5446100	9252600	0	7528300	4621600	6336600	0	0	8221500	7908500	5836200	4624400
Q9Y3U8;J3QSB5	46951000	35595000	36940000	24444000	49262000	27463000	33884000	41669000	43673000	44777000	22564000	32411000	33694000	32002000	26181000	29052000	40410000	33663000	42048000	34806000
Q9Y450;B7Z524;H0YDX7;J3QT46;E9PHZ9	30253000	32417000	35438000	30023000	31697000	31015000	29382000	31256000	31683000	35191000	40541000	31036000	36824000	35718000	25906000	35878000	27494000	28429000	29310000	26837000
Q9Y5B9	8523700	6532400	0	5981300	0	5345500	0	0	0	0	8858300	0	0	0	0	0	0	0	0	0
Q9Y5J1	6025400	6832000	7189600	12873000	8304200	5808600	0	5227000	5719000	4576300	0	8271100	7326400	8362600	5122700	10333000	0	0	7490300	8848900
Q9Y5K5;Q5LJA5;Q5LJA9;Q5LJB0;H0Y6Y4	38197000	27811000	24620000	24182000	31596000	18215000	18932000	21397000	23439000	23869000	21817000	21929000	29299000	22223000	22194000	26635000	21320000	22872000	26245000	27649000
Q9Y5M8;H7C4H2	4948400	7168100	8065100	6797200	7096900	7120600	9791300	8504900	5812200	6114900	6966500	10757000	10452000	11541000	10497000	10181000	9622800	9913900	8439300	12302000
Q9Y5S9	33694000	32218000	53951000	52901000	67452000	42896000	35921000	49604000	36761000	45862000	48230000	60898000	51055000	39735000	52062000	37214000	56090000	65193000	33812000	24247000
Q9Y5T5;H9KVB6	7784100	6872500	17938000	5111900	10257000	10268000	5575400	12374000	10514000	8168500	10798000	8875300	6089900	4367900	12537000	8905300	5194500	5770300	10285000	6217100
Q9Y608;C9JSU1	70045000	60307000	1323300	44456000	7220300	130880000	91589000	87357000	104150000	112890000	18385000	13999000	26844000	27631000	8801400	12837000	9118800	12715000	29492000	58179000
Q9Y676;A0A0G2JIC6	0	0	9719600	10243000	0	25817000	28044000	26217000	27535000	29170000	1709000	5821300	5976300	6238700	9904400	0	8393400	6244500	9938000	0
Q9Y6A4;H3BPA3	8157500	11445000	12461000	12155000	12329000	0	8687200	12788000	9097100	11513000	12855000	12966000	10595000	9759300	10358000	12027000	11477000	10377000	9710300	8047000
REV__Q5JSJ4;REV__A0A1W2PPI5	0	0	0	0	0	0	0	0	0	0	0	0	0	0	0	0	0	0	0	0
REV__A0A499FJ85;REV__Q8IYM2;REV__Q6IEE8	18861000	23212000	32419000	32806000	0	0	18092000	16246000	0	20741000	0	28036000	26183000	0	33718000	35080000	27048000	36369000	0	29320000
REV__A0A6Q8PGS9;REV__A0A6Q8PGA3;REV__O95140;REV__A0A6Q8PGV8;REV__A0A6Q8PFJ4	0	0	0	0	44398000	0	0	0	0	0	0	32435000	31682000	0	0	0	0	0	0	0
REV__H0YHR6	0	0	0	0	0	0	0	0	0	0	0	0	0	0	0	0	0	0	0	0
REV__H9KV31;REV__O15394	49275000	71857000	92235000	79601000	92085000	34229000	47251000	61232000	53007000	60109000	81282000	130540000	93566000	84044000	138950000	97265000	196300000	132370000	112600000	52159000
REV__K7EMF2;REV__K7ESH2;REV__K7ELI0;REV__Q9UJP4	12863000	12196000	15964000	0	0	10932000	12374000	10851000	0	0	0	0	0	0	0	12041000	12367000	0	14127000	0
REV__K7ES28;REV__Q9Y2G9	163830000	262840000	186760000	532840000	218970000	206720000	158340000	180680000	177430000	258030000	199850000	240840000	203740000	278930000	244310000	347110000	506550000	239410000	237690000	304590000
REV__O75155	0	9207300	10664000	12689000	13492000	6686400	0	4255800	7327900	0	7940800	10023000	9665700	9544900	8030900	9856700	8254500	0	8138600	0
REV__P19474	370530000	533410000	23490000	158570000	52751000	900850000	600960000	447940000	841600000	822810000	25904000	150820000	160530000	238980000	89245000	71829000	140010000	78836000	272300000	428750000
REV__Q6NSJ8;REV__P32927	29395000	28379000	27626000	26766000	28869000	0	17010000	22087000	20353000	17463000	54429000	58494000	50162000	45069000	58665000	37077000	52765000	64360000	46934000	30709000
REV__P33176	4976400000	0	0	0	0	7933200000	9331500000	0	0	0	0	0	0	0	0	21631000	0	0	0	0
REV__P49454;REV__A0A087WTY4	47546000	38388000	33346000	29554000	24175000	41292000	27822000	37323000	42554000	32856000	19327000	20638000	14673000	16512000	26472000	15724000	15895000	13465000	13651000	19227000
REV__Q6PJ72;REV__Q07954	10601000	11347000	12916000	7975600	9880800	10457000	0	11781000	8334800	0	0	5213200	0	7213700	6863300	0	9513100	5776900	0	11719000
REV__Q13023	16114000	21572000	15279000	68277000	13335000	30366000	11414000	17818000	24226000	18713000	26586000	9517100	25407000	15129000	28707000	20280000	16596000	29205000	16451000	33982000
REV__Q14686	20334000	25736000	25356000	22229000	30561000	23170000	19282000	19750000	23064000	24508000	16816000	19104000	18634000	23817000	19588000	25042000	24462000	21925000	11631000	21510000
REV__Q5JX69	0	0	0	0	0	0	0	0	0	0	0	0	0	0	0	0	0	0	0	0
REV__Q5T427;REV__Q7Z4V0	7161700	0	5921200	0	0	0	14398000	3464400	0	0	2666500	0	0	0	0	0	0	0	0	0
REV__Q6IB77	26203000	36337000	0	42178000	50484000	22240000	28840000	0	41572000	39454000	32399000	35529000	27425000	35913000	34619000	38931000	45114000	28713000	0	17066000
REV__Q6ZVM7	77507000	69168000	72064000	126580000	72531000	53489000	42884000	57470000	66215000	59302000	0	0	0	0	15543000	89260000	184020000	104310000	21498000	0
REV__Q7Z6J0	100460000	96390000	203410000	33351000	117100000	92215000	160510000	0	113910000	0	91241000	57259000	64738000	79149000	140380000	95084000	106670000	159700000	64435000	172980000
REV__Q8IUG5	50346000	40879000	60910000	48776000	0	50546000	62035000	53172000	60819000	54830000	41935000	52853000	58798000	0	35449000	49294000	50429000	0	41118000	34331000
REV__Q8IV32	5924900	1893200	0	3981200	0	0	3145800	0	0	2738800	0	0	0	0	0	0	0	0	1491900	0
REV__Q8NFW8	0	0	0	0	0	0	0	0	0	0	0	0	0	0	0	0	0	0	0	0
REV__Q92954	0	0	0	0	0	0	0	0	0	0	0	0	0	0	0	0	0	0	0	0
REV__Q9UKJ8	67956000	64593000	89021000	77428000	0	70088000	61610000	70798000	60442000	88209000	48232000	0	49757000	0	48212000	65228000	32047000	0	67651000	0
REV__U3KPV9	10857000	10167000	10642000	12875000	0	0	0	0	0	9643600	0	0	0	11270000	0	22681000	0	0	0	0

## Sheet: LinEtAl2021
ID	PepNum	A1	A2	A3	A4	A5	A6	A7	A8	B1	B2	B3	B4	B5	B6	B7	B8	C1	C2	C3	C4	C5	C6	C7	C8	D1	D2	D3	D4	D5	D6	D7	D8	E1	E2	E3	E4	E5	E6	E7	E8	F1	F2	F3	F4	F5	F6	F7	F8
1433B_HUMAN	6	29.8971	29.6988	29.9067	29.8766	30.0887	30.0705	30.1783	30.1966	29.6663	29.718	29.8129	29.9172	30.0723	30.1651	30.0804	30.1912	29.6641	29.8364	29.8133	29.8144	29.9982	30.0131	30.1502	30.2934	29.6733	29.7151	29.9518	29.9341	29.933	29.9839	30.1791	30.2661	29.6796	29.8512	29.8372	29.93	30.0767	30.0239	30.1785	30.3091	29.6559	29.7335	29.9889	30.1398	29.9074	30.0071	30.01	30.3275
1433E_HUMAN	19	32.7043	32.5138	32.6404	32.7562	32.8921	32.8077	32.8343	32.7862	32.6796	32.4121	32.5193	32.739	32.9089	32.9036	32.8072	32.8675	32.3989	32.5205	32.6055	32.6193	32.8263	32.7298	32.8928	32.9306	32.4574	32.4459	32.7505	32.6213	32.7659	32.6808	32.7853	32.9412	32.468	32.5609	32.6659	32.5896	32.808	32.7987	32.804	32.9397	32.4232	32.4429	32.6891	32.7374	32.6634	32.7164	32.6315	32.9429
1433F_HUMAN	10	28.8724	28.7247	28.8409	28.8589	28.9768	28.898	29.0484	29.0614	28.6758	28.6138	28.7389	28.9101	28.9404	29.0363	28.9513	29.072	28.7021	28.7441	28.746	28.8414	28.9091	28.9108	29.0984	29.138	28.6801	28.749	28.8641	28.9182	28.8907	28.9144	29.0352	29.1173	28.6553	28.7191	28.7873	28.7685	28.9243	28.9239	29.037	29.1249	28.6779	28.7277	28.9389	28.9906	28.8575	28.9066	28.959	29.1353
1433G_HUMAN	8	30.2631	29.6885	29.8772	29.8722	30.0454	29.9168	29.9519	29.9429	29.8282	29.6427	29.8209	30.0703	30.2961	30.3325	29.8919	30.1452	29.6255	29.8476	29.8577	29.8038	30.1166	29.9006	29.965	30.1764	29.5197	29.5949	29.9459	29.9039	29.8211	29.7536	29.844	30.0426	29.6437	29.7814	29.6754	29.8873	29.9416	30.066	29.8553	30.0742	29.4969	29.6748	29.7324	29.9762	29.7846	29.988	29.6835	30.2982
1433S_HUMAN	9	29.0428	28.9856	29.101	29.0376	29.0982	29.0246	29.1195	29.1843	28.979	28.8884	29.0392	29.0903	29.1181	29.1546	29.1304	29.1091	28.9493	28.9643	28.959	29.0312	29.0978	28.9968	29.1777	29.159	28.9153	28.9515	29.0864	29.0713	29.0114	29.0626	29.0707	29.1499	28.9137	28.9846	28.9667	29.0013	29.068	29.0957	29.1527	29.1558	28.8343	28.9449	29.0431	29.1842	29.0117	29.081	29.0707	29.1308
1433T_HUMAN	9	30.0346	29.9852	30.0356	29.9087	30.1747	30.0452	30.1971	30.2596	29.83	29.8302	29.8678	29.933	30.0921	30.1332	30.1137	30.2605	29.8548	30.0291	29.9004	29.9841	30.0534	30.0893	30.1597	30.2752	29.8947	29.9426	29.9852	30.0457	30.0063	30.0331	30.178	30.3406	30.0157	29.9216	29.8548	29.9581	30.0108	30.022	30.1652	30.3427	29.9746	29.8244	30.0229	30.2422	29.9444	30.0635	30.1445	30.3963
1433Z_HUMAN	10	32.5671	32.3911	32.4911	32.5393	32.7045	32.5953	32.647	32.5923	32.3828	32.3585	32.4389	32.5856	32.606	32.6703	32.5989	32.6621	32.3484	32.4741	32.432	32.4854	32.6052	32.4847	32.6939	32.7168	32.3679	32.411	32.6067	32.5347	32.464	32.5026	32.6076	32.7163	32.3464	32.4422	32.4493	32.4987	32.543	32.5579	32.6153	32.6822	32.3589	32.404	32.6125	32.7083	32.4557	32.5398	32.5201	32.6146
1A02_HUMAN	4	25.8478	25.746	25.8275	25.7435	25.9813	26.0326	26.0573	26.1018	25.7188	25.6717	25.7637	25.8533	25.9203	26.1175	26.0509	26.2478	25.5862	25.7216	25.6617	25.844	25.7997	25.9806	26.1034	26.2282	25.544	25.6039	25.8611	25.8299	25.8333	25.9049	25.9754	26.2632	25.4888	25.6689	25.6122	25.8978	25.9564	26.0475	26.1725	26.2414	25.4276	25.5928	25.582	26.1131	25.7981	25.9911	25.9993	26.1801
1A24_HUMAN	6	26.7252	26.6358	26.8266	26.9309	26.9718	27.0002	27.1921	27.1733	26.6306	26.6439	26.7403	26.9546	26.9364	27.1453	27.1566	27.2136	26.7208	26.7975	26.7704	26.7342	26.7378	26.9292	27.2032	27.2058	26.6435	26.8161	26.8979	26.9149	26.9602	27.0821	27.1137	27.1815	26.6957	26.7693	26.7359	26.9465	26.9839	27.0173	27.1419	27.1425	26.5857	26.6967	26.5493	27.0177	26.8833	26.9943	27.01	27.2337
1C06_HUMAN	2	24.5179	24.5071	24.7026	24.3789	24.6121	24.4913	24.5161	24.6175	24.5692	24.2146	24.5718	24.5356	24.4055	24.4462	24.6553	24.5826	24.4622	24.4846	24.5393	24.4018	24.5965	24.3957	24.6046	24.548	24.4285	24.4623	24.5522	24.4953	24.5728	24.6917	24.6563	24.7038	24.6424	24.3798	24.5713	24.534	24.7544	24.6797	24.6436	24.5136	24.4172	24.4499	24.4044	24.4532	24.1581	24.5618	24.6557	24.6383
2A5A_HUMAN	2	24.2888	23.8526	24.1808	24.2225	23.8403	24.2225	24.2059	24.0624	24.1176	23.92	24.1573	24.2971	24.2608	24.2816	24.2041	24.2858	24.2214	23.9813	24.1209	24.1702	23.5248	24.0224	24.4565	24.2904	24.0894	24.1	24.2737	24.0842	24.2659	24.2755	24.0254	24.3076	24.2304	23.8627	24.0328	23.7509	24.2728	24.0783	23.9574	24.3618	24.1459	23.9765	23.7965	24.0342	24.0331	24.1394	24.1813	24.4467
2A5D_HUMAN	7	26.8438	26.8094	26.752	26.6376	26.5836	26.6286	26.7023	26.7206	26.8519	26.6375	26.5243	26.6593	26.6712	26.8062	26.6793	26.8402	26.8158	26.7642	26.6662	26.5981	26.7767	26.6577	26.7285	26.9141	26.7717	26.7281	26.8452	26.5986	26.727	26.7236	26.6521	26.9125	26.7643	26.6916	26.7529	26.6569	26.6851	26.5639	26.6417	27.0491	26.8268	26.6586	26.9163	26.8963	26.7504	26.7467	26.5576	26.9752
2A5D_YEAST	2	24.6593	24.3954	24.6813	24.5532	24.2548	24.3024	25.016	24.5607	24.2036	24.4681	24.7456	24.8157	24.4362	24.7405	24.1122	24.2327	24.3069	24.3217	24.214	24.1286	24.4197	23.9452	24.1788	24.6505	23.7024	23.738	24.4001	24.2584	23.6862	24.1882	24.1147	24.3519	23.0472	23.7454	23.2212	23.608	23.8971	23.5931	24.4249	24.1038	23.4496	23.729	23.0863	23.32	23.3354	23.3385	23.9568	23.5068
2A5E_HUMAN	3	25.9914	25.8959	26.0654	26.1712	26.093	26.1608	26.3348	26.3235	25.8522	25.9265	25.9395	26.1714	26.2325	26.4051	26.323	26.4056	25.8631	25.9221	26.034	26.0789	26.2349	26.2468	26.3262	26.4427	25.986	25.936	26.1626	26.0674	26.2381	26.2034	26.3366	26.418	25.8797	25.9803	26.018	26.0518	26.2795	26.3099	26.2931	26.4979	25.8489	26.0021	26.1082	26.2072	26.2182	26.2251	26.3009	26.3568
2A5G_HUMAN	3	24.2772	24.2955	23.5801	23.1548	23.8123	23.5516	23.5018	23.5154	24.1497	23.7081	23.5809	23.5004	23.3226	23.6189	23.4117	23.6262	24.0789	24.0453	23.3957	23.3814	23.7332	23.3209	23.5014	23.5994	24.1726	23.8171	23.6212	23.5476	23.5078	23.2542	23.2584	23.6338	24.2952	23.7031	23.7098	23.2136	23.4619	22.9982	23.4823	23.5946	24.0998	23.6998	23.5927	23.6215	23.4865	23.364	23.0594	23.4592
2AAA_HUMAN	15	30.9588	30.7702	30.7675	30.8056	30.78	30.7032	30.9008	30.7744	30.785	30.7152	30.6856	30.8276	30.7999	30.9149	30.82	30.8541	30.8063	30.7962	30.7268	30.7193	30.862	30.7261	30.886	30.9489	30.7985	30.731	30.927	30.7305	30.7152	30.8358	30.8186	30.9199	30.7681	30.7208	30.7565	30.6858	30.7331	30.84	30.8509	30.9329	30.75	30.6758	30.8493	30.8322	30.7211	30.7662	30.8349	30.8678
2AAA_YEAST	4	25.362	25.1311	25.2951	25.168	25.0907	24.962	25.1297	25.1742	25.0677	24.7474	24.9219	25.1216	25.0141	25.0583	24.8072	24.8603	24.9282	24.9353	24.5893	24.5422	24.8064	24.1188	24.8635	24.7947	24.42	24.2546	25.0456	24.5904	24.2965	24.254	24.2821	24.4503	24.1325	24.2704	23.7106	23.665	24.4344	24.0478	24.1259	23.8833	24.0918	23.9999	22.8418	23.0024	23.4965	23.0913	23.0698	23.19
2AAB_HUMAN	8	27.8531	27.7675	27.7774	27.9351	27.8175	27.8938	28.084	27.9945	27.6838	27.7815	27.7677	27.905	27.8978	28.0531	28.0297	28.0334	27.7428	27.8005	27.7148	27.7725	27.9566	27.9271	28.0644	28.1261	27.7463	27.7278	27.9594	27.7888	27.8182	28.0205	27.9428	28.0729	27.7408	27.7136	27.7914	27.7339	27.9052	28.0311	28.0199	28.0054	27.6524	27.6953	27.8958	27.9159	27.8961	27.955	27.9413	28.0523
2ABA_HUMAN	7	27.9985	27.7738	27.8807	27.9098	27.9866	27.9343	27.9323	28.0301	27.8679	27.7488	27.7688	27.9058	27.996	27.9712	27.9338	28.0055	27.8486	27.8033	27.8032	27.7889	27.9804	27.8314	27.9877	28.08	27.828	27.7412	27.93	27.847	27.8558	27.8289	27.9252	27.9712	27.8006	27.8479	27.8847	27.8831	27.9221	27.871	27.9419	28.0583	27.7824	27.7701	28.0068	28.0428	27.8	27.8519	27.9375	28.003
3BP1_HUMAN	3	24.601	24.6087	24.9266	25.0322	24.9665	25.1172	25.2375	25.1574	24.5244	24.4965	24.8858	25.0164	25.181	25.2028	25.3037	25.282	24.6156	24.722	24.7552	24.9825	25.252	25.0364	25.1582	25.3942	24.7618	24.8242	24.8123	24.6994	24.8071	25.0824	25.2168	25.3444	24.6232	24.8399	24.8323	24.7853	25.0529	25.037	25.334	25.22	24.4438	24.6939	24.904	24.7925	24.9047	25.0768	25.1395	25.4097
3HAO_YEAST	4	25.0902	24.7805	24.4301	24.5607	24.3037	23.8582	24.4454	24.4467	24.4253	24.386	24.2401	24.1463	24.0833	24.3575	24.0505	24.1715	24.4111	24.3044	24.1289	23.7586	23.9177	23.2946	24.0383	23.9039	24.123	24.0853	24.2241	23.976	23.8769	23.7831	23.7506	23.6978	23.7572	23.803	23.2294	23.3586	23.6118	23.8043	23.1448	23.7411	23.9684	23.7207	22.8993	23.0782	23.6478	22.7357	23.2986	23.3997
3HIDH_HUMAN	6	28.2555	28.3162	28.3701	28.5456	28.5905	28.5829	28.8298	28.7904	28.3408	28.3236	28.4608	28.6086	28.6592	28.8668	28.8522	28.7689	28.2411	28.5251	28.4393	28.5165	28.6748	28.6528	28.8842	28.9005	28.268	28.422	28.6301	28.4891	28.492	28.6635	28.7892	28.8214	28.3696	28.4491	28.5071	28.4448	28.6137	28.7321	28.8482	28.8333	28.3242	28.4793	28.5593	28.5738	28.6745	28.7237	28.6842	28.8993
3MG_HUMAN	6	26.3814	26.4139	26.3563	26.6084	26.6142	26.7638	26.9758	26.9134	26.4426	26.3362	26.4722	26.6396	26.723	26.9021	26.9038	26.916	26.3614	26.4211	26.4572	26.5434	26.8347	26.7064	27.0363	27.0558	26.3836	26.5033	26.6436	26.4901	26.6326	26.8396	26.839	27.0376	26.4455	26.463	26.5817	26.6491	26.7295	26.759	26.9429	27.0064	26.2603	26.4538	26.6587	26.6974	26.6811	26.8377	26.931	26.9483
3PASE_ECOLI	3	23.2172	23.3654	23.4172	23.7971	23.8769	24.0148	24.0082	23.738	24.0635	24.1441	23.8339	23.7965	24.066	24.4241	24.4579	24.4264	23.8749	23.7401	24.2615	24.3578	24.5155	24.8984	24.5964	24.6458	24.3832	24.3459	24.0249	24.5371	24.6882	24.7877	25.0321	24.9615	24.5335	24.3724	24.7858	24.9748	24.7087	24.9994	25.0214	25.1216	24.5451	24.6965	25.4085	25.4163	25.3807	25.4758	25.33	25.459
41_HUMAN	3	24.5085	24.4855	24.417	24.4225	24.2244	24.2931	24.613	24.4399	24.4787	24.4794	24.371	24.3396	24.3053	24.5386	24.327	24.3132	24.3381	24.2888	24.4027	24.2821	24.4836	24.6298	24.4797	24.5411	24.5446	24.6576	24.5898	24.345	24.3472	24.4262	24.6192	24.4381	24.5747	24.4094	24.4646	24.4163	24.5318	24.3535	24.5683	24.6193	24.5454	24.4468	24.6268	24.2705	24.467	24.3499	24.3458	24.6897
4EBP1_HUMAN	2	25.9154	25.7505	25.4517	25.7701	25.3976	25.2652	25.4648	25.4269	25.569	25.7146	25.6449	25.7863	25.587	25.6562	25.1872	25.4386	25.6367	25.6898	25.5037	25.6318	25.2767	25.4228	25.7671	25.4045	25.6509	25.6243	25.8617	25.4351	25.1886	25.1632	25.4165	25.1456	25.6601	25.5964	25.4419	25.2885	25.2414	25.3653	25.2421	25.3806	25.5563	25.5661	25.8523	25.3507	25.6048	25.3285	25.507	24.9403
4EBP2_HUMAN	2	23.9643	23.6149	23.8086	23.6463	23.3675	23.7508	23.5973	23.5525	23.6292	23.5927	23.6295	23.597	23.563	23.7412	23.3291	23.6521	23.9158	23.5981	23.6263	23.5156	23.7941	23.4803	23.7972	23.6573	23.7432	23.7881	23.8476	23.518	23.2106	23.7663	23.6583	23.506	23.9831	23.7707	24.0118	23.4381	23.7735	23.8234	23.6724	23.7059	23.8997	23.6512	23.8839	23.8082	23.7961	23.7259	23.7115	23.5976
4ET_HUMAN	1	22.4474	22.874	22.2567	22.182	22.0066	22.1691	22.3829	22.0174	22.6491	22.169	22.2653	22.6018	22.0602	22.2459	22.1917	22.1147	22.5057	22.5307	22.4734	22.4616	22.6006	22.1735	22.3507	22.2123	22.3884	22.6344	22.5259	22.5102	22.1825	22.3826	22.0687	22.1458	22.7581	22.4295	22.4192	22.1935	22.0705	22.2265	22.2582	22.3101	22.4853	22.1818	22.2501	22.1189	22.1371	22.2652	22.099	21.858
4F2_HUMAN	11	30.5429	30.4991	30.4654	30.4995	30.4659	30.4664	30.6044	30.5495	30.5064	30.4491	30.3815	30.4854	30.4696	30.5974	30.5249	30.6015	30.476	30.5225	30.4068	30.3958	30.5573	30.4576	30.5751	30.7103	30.528	30.4084	30.5504	30.3774	30.4923	30.5057	30.5254	30.5702	30.5306	30.3958	30.469	30.373	30.5379	30.5362	30.5776	30.6659	30.4207	30.3477	30.5879	30.574	30.5065	30.551	30.5332	30.6825
5NT3A_HUMAN	1	22.7327	22.6833	22.9734	23.0574	22.8375	22.8986	22.5869	22.7954	22.5248	22.4643	22.699	22.962	23.0061	22.876	22.8983	22.924	22.6111	22.6885	23.062	22.6971	23.3146	22.6479	23.0985	23.0603	22.7786	22.9521	22.8469	22.7958	22.73	22.3167	22.8919	22.4599	22.6603	22.8927	22.9518	22.9017	22.7421	22.7088	22.8183	22.456	22.4237	22.8054	22.7516	22.9007	22.7393	22.8165	22.8337	22.4379
6PGD_ECOLI	20	29.8891	30.1913	30.2321	30.4111	30.8562	30.7958	30.6992	30.7796	30.7132	31.0595	30.9763	30.6533	30.8549	31.0118	31.4651	31.287	30.9743	31.041	31.2938	31.3373	31.4929	31.8377	31.5436	31.7331	31.5845	31.6518	31.2005	31.5969	31.8331	31.9978	31.9374	32.0596	31.7441	31.5804	31.9973	32.1772	31.8766	32.1694	32.1294	32.3226	31.8524	31.9827	32.5963	32.5522	32.4596	32.5609	32.575	32.6987
6PGD_HUMAN	11	30.4388	30.2655	30.4536	30.4386	30.5996	30.5552	30.6546	30.6499	30.2853	30.2575	30.381	30.5003	30.5785	30.6764	30.6243	30.686	30.2728	30.3694	30.3585	30.3877	30.555	30.5185	30.6657	30.7554	30.211	30.3082	30.5259	30.4429	30.4704	30.4737	30.6009	30.7499	30.2042	30.3889	30.3658	30.4568	30.5541	30.521	30.7231	30.776	30.184	30.2876	30.4362	30.6279	30.5202	30.4859	30.5359	30.7336
6PGD1_YEAST	13	30.3068	29.9806	30.0962	30.0968	29.8912	29.9479	30.0807	30.0536	29.8706	29.6804	29.7826	30.0346	30.0233	29.9737	29.8076	29.9197	29.8082	29.8135	29.6519	29.6936	29.8674	29.3797	29.8555	29.8312	29.4409	29.3966	29.9356	29.5834	29.3951	29.3629	29.5846	29.6209	29.2859	29.5267	29.1212	28.9154	29.5559	29.2705	29.4739	29.4395	29.1325	29.039	28.5103	28.4288	28.7323	28.6391	28.7309	28.7611
6PGD2_YEAST	3	26.1319	25.9484	25.9187	26.1028	25.8171	25.8405	26.1571	26.0105	25.7689	25.6095	25.6971	26.0146	25.7561	25.9954	25.8418	25.8172	25.5723	25.6983	25.5061	25.7047	25.8052	25.2551	25.846	25.8722	25.2777	25.2609	25.8762	25.446	25.2566	25.2838	25.4883	25.5634	25.0572	25.3995	25.0326	24.5952	25.4548	25.2372	25.4817	25.3071	24.8654	24.9125	24.2212	24.2652	24.66	24.5391	24.5047	24.5464
6PGL_ECOLI	4	25.4936	25.645	25.7636	25.8242	26.2551	25.8726	26.0042	25.9686	25.8988	26.053	26.0016	25.8541	25.8365	26.12	26.3688	26.1733	26.1334	26.025	26.3849	26.2036	26.2232	26.6952	26.4259	26.4564	26.5298	26.617	26.2131	26.5681	26.6919	26.5755	26.684	26.7498	26.7319	26.5079	26.7206	26.9829	26.5219	26.8077	26.8017	26.9376	26.7329	26.8892	27.1269	27.4876	27.244	27.2205	27.2527	27.186
6PGL_HUMAN	9	29.7133	29.626	29.8082	29.847	29.8655	29.9443	30.0787	30.1387	29.6465	29.7006	29.8023	29.9022	29.9561	30.0173	30.0625	30.0574	29.6004	29.7632	29.8226	29.8085	29.9809	29.9443	30.1107	30.1336	29.6221	29.6966	29.9144	29.8634	29.8365	29.9393	30.0934	30.1568	29.638	29.7757	29.7685	29.8162	29.9551	29.9446	30.0782	30.1711	29.5725	29.7438	29.9254	29.9266	29.9204	29.993	30.0297	30.1517
A16A1_HUMAN	3	24.2326	24.2511	24.5666	24.2836	24.7764	24.3935	24.7913	24.7325	24.2981	24.1613	24.3159	24.4361	24.8405	24.8093	24.7218	24.7564	24.2971	24.4037	24.4877	24.326	25.0503	24.454	24.7015	24.8423	24.2051	24.1582	24.4387	24.4291	24.613	24.5053	24.6915	24.6855	24.1678	24.2171	24.1908	24.6003	24.5265	24.7895	24.7262	24.8968	23.9146	24.3864	24.3213	24.8017	24.5282	24.7314	24.6684	24.9341
A4_HUMAN	1	22.2121	22.0301	21.9941	21.772	21.8178	22.2979	22.264	22.0676	21.7096	22.0316	22.3906	22.5275	22.046	22.3345	22.2849	22.0123	22.1403	21.8681	21.9587	21.887	22.0161	22.0639	22.4421	22.0658	21.6885	22.2454	22.3924	21.857	22.3621	22.2555	22.1858	22.5106	21.9318	21.9812	21.9566	21.8652	21.8334	22.0998	22.0296	22.0722	21.546	22.0291	22.3794	22.0488	22.539	21.9829	22.1035	22.0776
AAAS_HUMAN	5	26.0788	26.0807	26.1697	26.1954	26.2507	26.3584	26.4183	26.3808	26.0625	25.9944	26.2445	26.2823	26.317	26.4975	26.2848	26.4006	26.0097	26.2397	26.0272	26.1619	26.2691	26.2159	26.5314	26.4044	26.0852	26.1715	26.1347	26.2287	26.1887	26.3069	26.3956	26.4783	26.0921	26.2128	26.0978	26.1974	26.2511	26.2313	26.4062	26.5438	26.0076	26.0706	26.27	26.2114	26.3133	26.3009	26.3951	26.5719
AAAT_HUMAN	6	28.4804	28.2628	28.1308	28.0793	27.8435	27.829	27.7027	27.5693	28.2558	28.0955	28.1169	28.1261	27.9878	27.8504	27.5816	27.6578	28.3119	28.1861	28.0972	28.0486	28.0934	27.7864	27.6488	27.4971	28.2893	28.2812	28.17	28.0329	27.8813	27.9124	27.7093	27.574	28.4946	28.2074	28.1254	27.9366	27.9245	27.8968	27.7498	27.5845	28.3595	28.2153	28.4026	28.0035	27.919	27.9094	27.7737	27.5567
AACS_HUMAN	4	26.1555	26.2143	26.1668	26.3109	26.2419	26.326	26.2194	26.4023	26.0982	26.2277	26.098	26.3503	26.1896	26.5108	26.3729	26.3001	25.9589	26.1458	26.1439	26.1313	26.2756	26.3371	26.4055	26.5274	26.0277	26.1425	26.3627	26.2277	26.2001	26.4121	26.3857	26.5232	26.1002	26.3121	26.2383	26.1087	26.2523	26.3133	26.4318	26.38	26.1107	26.1933	26.2333	26.2843	26.2937	26.4024	26.3074	26.4085
AAGAB_HUMAN	2	24.7432	24.6648	24.3444	24.5657	24.3131	24.3377	24.4279	24.4079	24.5889	24.4574	24.3819	24.5257	24.4832	24.5617	24.4563	24.4052	24.6334	24.5399	24.4863	24.6385	24.3553	24.4894	24.2868	24.3554	24.5533	24.5881	24.6416	24.4133	24.4628	24.7642	24.1	24.1198	24.7221	24.4487	24.4592	24.4329	24.4598	24.5358	24.4364	24.0853	24.6491	24.4059	24.4814	24.4544	24.4086	24.6091	24.2923	24.2104
AAK1_HUMAN	6	26.1941	26.2211	26.1296	26.3309	26.2723	26.3102	26.4283	26.4494	26.0388	26.1358	26.2286	26.5082	26.5043	26.5221	26.3056	26.4795	26.1309	26.2789	26.2181	26.2956	26.4158	26.3832	26.3955	26.5531	26.1794	26.1302	26.3975	26.3103	26.2788	26.5009	26.3406	26.5963	26.238	26.0134	26.1288	26.2691	26.3215	26.4859	26.4729	26.5555	26.0257	26.1675	26.2986	26.1509	26.4373	26.2382	26.468	26.5609
AAKG_YEAST	2	25.7868	24.8548	24.4509	24.4213	25.7	25.1656	24.9508	25.1024	24.6762	24.6925	24.6995	24.5262	24.2538	24.8832	24.1965	25.2283	24.9708	24.9389	24.2323	24.2087	24.0366	24.5645	24.759	25.4402	24.9236	24.5898	24.6836	23.8658	24.5964	23.7844	24.2524	25.1006	24.347	24.5351	24.4995	24.074	24.6563	23.7482	24.8384	25.341	24.681	23.2054	23.6144	25.3495	24.3989	23.159	24.1682	24.7962
AAKG1_HUMAN	4	25.4464	25.4523	25.6164	25.6912	25.7683	25.799	25.8243	25.7859	25.4636	25.3742	25.6039	25.6605	25.8062	25.8609	25.9302	25.8424	25.4925	25.65	25.5804	25.6181	25.909	25.6973	25.9622	26.1393	25.4059	25.552	25.6556	25.6257	25.6885	25.8443	25.8938	26.1457	25.43	25.5663	25.627	25.6024	25.8761	25.9935	26.0142	26.0394	25.4683	25.6801	25.7585	25.83	25.9219	26.0891	26.1284	26.142
AAMP_HUMAN	4	25.3625	25.0211	25.0375	25.1707	25.2924	25.0731	25.0134	25.2593	25.2728	25.0918	24.998	25.1592	25.0709	24.9443	24.8822	25.3379	25.3188	25.0797	25.0408	24.9576	25.2195	24.9066	25.133	25.467	25.0434	25.0834	25.2641	25.0784	25.2257	24.8943	25.1546	25.0992	25.1678	25.169	25.2227	25.1952	25.1799	25.1324	25.0938	25.3003	25.0418	24.9863	24.9807	25.2636	25.1539	25.0298	24.9754	25.2838
AAP1_YEAST	8	28.0605	27.6585	27.6464	27.5191	27.8606	27.4494	27.6417	27.5958	27.7727	27.3452	27.5364	27.6569	27.6846	27.5784	27.312	27.4298	27.3017	27.6654	27.413	27.2797	27.7924	27.0455	27.4644	27.3859	28.148	27.2701	27.4655	27.1326	27.1097	27.1193	27.1778	27.196	26.8999	27.1229	27.2495	26.781	27.1744	26.8309	27.0822	27.1014	27.6487	27.0042	26.8756	26.9268	27.0886	26.4657	26.5234	26.7059
AAPK1_HUMAN	6	26.6593	26.4975	26.7127	26.6491	26.8931	26.8227	26.8853	26.9996	26.5572	26.4812	26.6825	26.7271	26.8022	26.9358	26.907	26.9531	26.4401	26.5515	26.7048	26.5172	26.8166	26.7212	26.9375	26.9875	26.4487	26.583	26.7912	26.7302	26.7809	26.784	26.8284	27.0067	26.506	26.5889	26.5602	26.7633	26.903	26.8861	26.8982	27.0613	26.4331	26.5913	26.7258	26.8792	26.7261	26.8191	26.7178	27.0947
AAR2_HUMAN	2	24.7044	24.4906	24.0815	24.3903	24.3615	24.4483	24.6697	24.5807	24.3599	24.4249	24.6353	24.375	24.622	24.4919	24.6632	24.5217	24.5896	24.5912	25.0334	24.9733	25.1203	24.5398	24.5248	24.8444	24.6669	24.5835	24.6782	24.8804	24.5086	24.6455	24.6446	25.1218	24.5762	24.1945	24.8736	24.3992	24.7377	24.775	24.8279	25.2606	24.6632	24.8156	25.6456	24.8359	24.7876	24.9505	24.5836	24.9405
AASD1_HUMAN	5	25.9902	26.2804	26.0995	26.2976	26.1424	26.3659	26.3325	26.1997	26.1058	26.1046	26.1965	26.2742	26.3748	26.4699	26.3352	26.4484	26.0784	26.2417	26.0387	26.2644	26.3148	26.2521	26.1716	26.4788	26.2189	26.0378	26.2289	26.2958	26.1182	26.2291	26.2141	26.4015	26.2487	26.0844	26.0245	26.0197	26.3292	26.1735	26.2898	26.4554	26.0587	26.0842	26.4058	26.0654	26.1336	26.2119	26.2283	26.3694
AAT_ECOLI	14	27.9315	28.2138	28.1086	28.3509	28.718	28.6121	28.5205	28.479	28.8852	29.1921	28.9495	28.6794	28.6595	28.9073	29.2863	29.065	29.1633	29.1245	29.3006	29.2773	29.2736	29.7643	29.3483	29.5806	29.6943	29.702	29.2314	29.5262	29.728	29.9442	29.8256	29.8787	29.947	29.6313	30.0093	30.134	29.6994	30.0907	29.9966	30.1696	30.0109	30.0151	30.5692	30.556	30.3978	30.5212	30.4518	30.5483
AATC_HUMAN	17	29.8857	29.4057	29.5055	29.4547	29.6305	29.5405	29.6402	29.6915	29.5533	29.3323	29.4138	29.5038	29.5471	29.6529	29.5836	29.7021	29.4664	29.4673	29.4199	29.481	29.535	29.5181	29.723	29.7325	29.4178	29.3894	29.5453	29.467	29.558	29.5016	29.6354	29.7525	29.377	29.4578	29.403	29.5092	29.5981	29.5958	29.6418	29.7886	29.3329	29.4154	29.4939	29.7628	29.4951	29.5709	29.6567	29.7781
AATC_YEAST	9	28.977	28.6898	28.9052	28.9037	28.9325	28.8591	29.0222	29.014	28.5478	28.4208	28.6501	28.9017	28.8756	28.8785	28.7042	28.8191	28.4517	28.5382	28.4855	28.5587	28.6452	28.2603	28.7883	28.7	28.0898	28.1445	28.759	28.4817	28.2705	28.1999	28.4424	28.5372	27.9085	28.3156	27.9713	27.8038	28.4231	28.0863	28.3018	28.2716	27.7903	27.8418	27.2891	27.4623	27.5195	27.38	27.3776	27.7385
AATF_HUMAN	5	26.3999	26.2404	25.9852	25.9922	26.1579	25.796	26.2313	26.0731	26.3843	26.2512	26.1449	26.3373	26.0926	26.0544	26.0309	26.1169	26.4089	26.313	26.1005	26.0664	26.1297	26.1314	26.0746	26.1838	26.4211	26.2189	26.4211	26.0846	26.0827	26.2731	26.0838	26.2615	26.5527	26.1773	26.2591	26.1274	25.8489	26.2808	26.0613	26.2122	26.1907	26.3557	26.3253	26.3466	26.0654	26.2089	26.2959	26.104
AATM_HUMAN	15	30.2276	30.0751	30.3748	30.3214	30.4478	30.4358	30.4838	30.5655	30.1106	30.0605	30.2465	30.2967	30.441	30.4957	30.4098	30.5274	30.0268	30.19	30.2205	30.2397	30.4812	30.305	30.5152	30.5628	30.0678	30.1073	30.3218	30.2932	30.3157	30.3515	30.4639	30.5818	30.0147	30.2028	30.1897	30.2821	30.408	30.405	30.4732	30.5526	30.004	30.1721	30.3725	30.4505	30.3002	30.3449	30.3722	30.5673
AB140_YEAST	2	21.9377	21.5175	20.8055	19.1146	21.0261	20.7667	21.3097	21.6002	21.3355	19.0973	20.8344	21.5428	21.6357	20.7852	20.0128	20.4491	21.7512	20.1479	20.7202	20.2546	21.2916	19.5148	20.6661	20.2981	21.2184	20.3216	19.4896	20.1227	20.7938	20.0055	20.1908	20.7207	20.5221	20.4806	0.952992	18.5974	18.5975	20.7782	19.7749	17.967	16.6977	18.4417	17.8322	1.21478	21.0138	19.1329	1.33127	18.4202
ABC3B_HUMAN	3	25.7234	25.7016	25.7342	25.7338	25.6311	25.6394	25.9894	25.8922	25.7377	25.8096	25.6763	25.7963	25.8335	26.0625	25.7464	25.9915	25.5207	25.784	25.5844	25.8348	25.9305	25.7767	25.887	25.8548	25.7665	25.7441	25.8911	25.58	25.7808	25.8642	25.8827	26.0503	25.7158	25.8554	25.7715	25.6302	25.7768	25.7575	26.0123	25.8472	25.5467	25.8048	25.798	25.7059	25.7442	25.9404	26.0271	25.9086
ABC3C_HUMAN	2	23.6397	23.3422	23.0632	22.9126	22.7701	22.5136	22.5463	22.7686	23.6296	23.0084	22.9527	22.8965	23.1565	22.4715	22.5137	22.6997	23.3982	23.0692	23.1658	23.1131	22.9866	22.8666	22.9086	22.6116	23.2643	23.1442	22.843	23.1236	22.9462	22.7913	22.6982	22.6577	23.178	23.3831	23.1277	23.0592	22.8307	22.814	22.8374	22.6679	23.6542	23.284	23.2341	22.9318	23.0604	23.159	23.0408	22.8688
ABC3D_HUMAN	1	26.12	26.1477	26.0473	26.1338	25.9861	25.9976	26.1275	26.1662	26.2764	26.2982	26.103	26.1988	26.1133	26.0649	26.3181	26.2978	26.4443	26.1784	26.3085	26.3139	26.2787	26.4904	26.5628	26.537	26.5205	26.5416	26.4372	26.3817	26.5704	26.6236	26.6629	26.6463	26.6818	26.2839	26.6427	26.6712	26.4697	26.7428	26.5699	26.8219	26.6191	26.6293	26.8493	26.9461	26.8412	26.9552	27.1032	26.9141
ABCA3_HUMAN	3	22.5309	22.6009	22.8192	22.5186	22.6706	22.5051	22.8102	22.7285	22.3609	22.5333	22.4974	22.7561	22.688	22.7951	22.8521	22.6407	22.6484	22.6138	22.5328	22.5702	22.7743	22.6441	22.909	22.9639	22.765	22.2687	22.8681	22.4944	22.9296	22.687	22.7288	22.8985	22.6264	22.5545	22.7438	22.5821	22.5657	22.7382	22.8505	23.2052	22.5561	22.41	22.8029	22.8439	22.6517	22.6793	22.6242	22.7659
ABCB6_HUMAN	3	23.5664	23.5135	22.9711	23.5169	23.2128	23.1811	23.4664	22.4885	23.5081	23.3499	23.3327	22.751	23.2123	23.1264	23.0029	22.8234	23.7721	23.4101	23.3353	23.3996	23.1447	23.2307	23.0211	23.0856	23.4822	23.7565	22.8995	23.4487	23.629	23.4864	23.3017	23.1104	23.7608	23.1233	23.7593	23.6042	23.2632	23.7473	23.1854	23.3941	23.7938	23.9202	23.8402	23.5652	23.463	23.9245	23.2912	23.3625
ABCB7_HUMAN	2	24.1981	23.969	23.8	23.8253	23.7671	23.8383	24.0096	24.1187	24.2028	24.0721	23.8684	24.0026	23.9041	24.0704	23.9001	23.9673	24.282	24.2557	23.9085	23.9084	23.6128	23.9302	23.9802	24.2469	24.2045	24.2984	23.8849	23.7245	24.0249	23.7658	24.106	24.0817	23.9602	23.9025	23.7892	23.9614	24.055	23.909	24.0735	24.1797	24.1724	24.0258	23.9082	24.0184	24.0992	23.8677	23.9642	24.2736
ABCB8_HUMAN	3	22.6136	22.5324	22.3258	22.3624	22.1155	22.124	22.7494	22.4291	22.2963	22.656	22.5209	22.4921	22.4819	22.4638	22.2814	22.2267	22.3841	22.7137	22.0261	22.1071	22.5019	22.2324	22.2565	22.1136	22.4495	22.6298	22.7128	22.1617	21.9533	22.8864	22.1527	22.165	22.8199	22.3068	22.0463	22.3747	21.7147	22.6919	22.6829	22.9099	22.4888	22.3876	22.1453	21.6932	22.5104	21.6556	22.1698	22.333
ABCBA_HUMAN	2	23.3152	23.7873	23.5502	23.8965	24.1753	24.1557	24.2957	24.4348	23.7341	23.8865	23.8822	24.3098	24.2754	24.2524	24.3474	24.5676	23.8293	23.8784	23.7444	23.8979	24.5073	24.4669	24.4154	24.6094	23.7563	24.0603	24.4793	23.9436	24.355	24.3608	24.6502	24.5382	24.0715	23.9504	24.0729	23.9661	24.1343	24.5078	24.4061	24.5865	24.0698	24.1408	24.3476	24.2611	24.3703	24.3498	24.4143	24.3261
ABCD3_HUMAN	9	27.9278	27.9006	27.9636	27.8692	27.8926	27.804	27.9231	28.0057	27.8778	27.8679	27.7926	27.8383	27.824	27.988	27.9954	28	27.8419	27.9394	27.8982	27.8008	27.8979	27.8921	28.0783	28.0697	27.9111	27.9392	27.9231	27.8938	27.9271	27.9396	28.0505	28.0519	27.9149	27.9268	27.7709	27.8116	27.952	27.935	28.0515	28.1234	27.7118	27.7953	27.9052	28.0738	27.9086	27.9563	28.0022	28.063
ABCE1_HUMAN	10	29.2579	29.1814	29.3052	29.2743	29.3679	29.3338	29.4019	29.4331	29.2077	29.1638	29.2287	29.3369	29.3408	29.4486	29.3791	29.4159	29.2327	29.2222	29.2129	29.1783	29.4667	29.3167	29.3902	29.5412	29.2178	29.1725	29.3695	29.2488	29.2647	29.3126	29.3893	29.4657	29.1808	29.2061	29.2267	29.3301	29.3877	29.3358	29.3937	29.5198	29.1204	29.1725	29.3868	29.3854	29.305	29.3115	29.3409	29.4771
ABCF1_HUMAN	23	28.9289	28.7578	28.8761	28.8644	29.0069	28.9099	29.0144	29.0359	28.7593	28.7418	28.7886	28.9251	28.9409	29.0184	28.9719	29.01	28.7565	28.8208	28.7588	28.7954	28.9815	28.8563	29.0349	29.04	28.7602	28.789	28.9303	28.8449	28.8731	28.9233	28.9794	29.036	28.7509	28.8082	28.778	28.8115	28.9458	28.8912	28.9561	29.0062	28.6591	28.7785	28.8385	29.0185	28.842	28.858	28.86	29.0258
ABCF2_HUMAN	13	28.9977	28.9553	29.0225	29.0561	29.0629	29.1287	29.2848	29.2229	28.9309	28.9313	28.9581	29.1158	29.1591	29.2619	29.264	29.235	28.925	28.9914	28.9552	28.9919	29.1833	29.1407	29.2841	29.3537	28.9295	28.9728	29.1649	29.0454	29.0771	29.1463	29.2232	29.2571	28.959	29.0089	29.0476	29.0235	29.1171	29.1672	29.2865	29.3465	28.9194	28.9837	29.101	29.1318	29.1527	29.1583	29.1838	29.3366
ABCF3_HUMAN	5	26.3748	26.3225	26.4225	26.5003	26.605	26.6563	26.7624	26.7522	26.2433	26.2297	26.4572	26.5733	26.6022	26.724	26.7764	26.7585	26.3013	26.3057	26.384	26.5092	26.6593	26.5544	26.7794	26.8471	26.2407	26.3754	26.6279	26.4925	26.5346	26.6253	26.6273	26.72	26.2871	26.4133	26.3352	26.446	26.6609	26.7303	26.6838	26.7043	26.2468	26.3306	26.6055	26.541	26.607	26.6244	26.6325	26.709
ABD12_HUMAN	4	24.8472	24.8429	24.5488	24.6787	24.5539	24.5133	24.3377	24.3899	24.7817	24.6325	24.7071	24.572	24.5381	24.6216	24.2736	24.5112	24.8329	24.7258	24.607	24.4334	24.7537	24.5019	24.3518	24.4613	24.9579	24.8749	24.5108	24.7453	24.3917	24.3976	23.9237	24.4208	25.0303	24.6556	24.6712	24.7238	24.4736	24.2966	24.4414	24.4766	24.7517	24.794	24.9648	24.4842	24.6136	24.2472	24.348	24.5105
ABF2_YEAST	5	27.2724	26.9632	27.2677	27.1728	27.3204	27.3013	27.4715	27.4655	26.8579	26.7329	27.0139	27.2438	27.3067	27.3657	27.2416	27.4091	26.6997	26.8369	26.839	26.939	27.0571	26.7717	27.3157	27.3283	26.3846	26.5675	27.074	27.0131	26.7658	26.7865	26.9895	27.1192	26.3217	26.6911	26.4218	26.4757	26.9853	26.7324	27.0114	27.0069	26.2219	26.3348	26.0434	26.2409	26.3815	26.2148	26.4057	26.6719
ABHD6_HUMAN	2	24.1432	23.9875	24.1908	24.157	23.9692	24.2038	24.0464	24.1464	24.0386	24.0968	23.9403	24.0631	24.0147	23.9743	24.2908	24.0838	23.9208	24.0242	23.9959	23.8688	24.0966	24.0734	23.9893	24.1336	23.9192	24.0536	24.1077	24.0707	23.8428	24.2646	23.8198	24.1269	24.1205	24.2027	24.0571	23.76	24.1214	24.0879	24.2791	24.227	23.9688	24.1323	24.1738	23.8	23.8583	24.2045	23.9666	24.187
ABHDA_HUMAN	8	27.4142	27.2895	27.4153	27.4144	27.3589	27.3312	27.5067	27.3311	27.327	27.2522	27.2299	27.4006	27.3619	27.4153	27.3596	27.4334	27.3308	27.3603	27.3699	27.3093	27.4629	27.2672	27.4799	27.4742	27.3016	27.2846	27.3665	27.2479	27.2602	27.3652	27.4795	27.4939	27.2996	27.274	27.2991	27.3492	27.4174	27.2771	27.4444	27.5189	27.2083	27.2812	27.4742	27.3893	27.3102	27.3991	27.3557	27.5592
ABHDB_HUMAN	3	25.9824	25.8929	25.9283	25.9903	25.8408	26.0625	26.15	26.1184	25.9562	25.9325	26.0433	26.1209	25.9774	26.23	26.1608	26.2985	25.9764	26.0798	25.99	25.9925	26.1829	26.1865	26.2526	26.3202	25.9938	25.9128	26.2602	25.9438	26.0383	26.076	26.2113	26.304	26.0293	25.8328	26.0357	25.8175	26.0014	26.2243	26.2412	26.3173	25.9865	25.9974	26.0312	25.9401	26.0417	26.1918	26.1532	26.2554
ABHEB_HUMAN	3	27.434	27.3491	27.3925	27.5	27.4928	27.5234	27.5998	27.6087	27.3456	27.3346	27.3864	27.5215	27.4787	27.6348	27.54	27.6013	27.3721	27.4119	27.3483	27.4064	27.6665	27.4457	27.6376	27.6679	27.2908	27.3705	27.5387	27.4264	27.4622	27.4008	27.4754	27.5632	27.2954	27.3937	27.3753	27.3287	27.4553	27.5635	27.5823	27.6571	27.2211	27.3588	27.5431	27.4745	27.4427	27.4602	27.46	27.5975
ABHGA_HUMAN	5	25.7929	25.7829	25.9221	25.8724	26.0625	26.0316	26.2071	26.2529	25.7094	25.8193	25.8648	25.9782	26.0489	26.2994	26.1813	26.03	25.8475	25.8568	25.8529	25.963	26.2869	26.2165	26.2857	26.2731	25.8292	25.8948	25.9676	26.0544	26.0757	26.1673	26.137	26.215	25.7873	25.8505	25.9068	25.9875	26.0774	26.2167	26.1758	26.2538	25.7145	25.8808	25.9945	25.9094	26.0706	26.2836	26.1645	26.1798
ABI1_HUMAN	5	25.8691	25.7408	25.9687	25.8694	26.0813	26.1327	26.1339	26.1184	25.7403	25.6795	25.8757	25.9047	26.093	26.2599	26.1087	26.0885	25.7214	25.7501	25.9264	25.8498	26.0976	25.9397	26.2524	26.1459	25.6782	25.6803	25.9453	25.9026	26.0475	25.9792	26.0731	26.2281	25.6196	25.8007	25.848	25.8958	26.0197	26.084	26.2547	26.2844	25.6272	25.7225	25.8518	26.102	25.9761	26.0012	25.9441	26.248
ABL1_HUMAN	2	21.6423	21.3606	21.6232	21.3872	21.5171	21.0794	22.2302	21.8767	21.527	21.5996	21.6383	21.6949	21.9513	21.5235	21.7422	22.3137	21.1947	20.8293	22.1023	21.8628	21.5152	21.8572	21.3642	21.699	21.6507	21.3949	21.5097	20.9624	21.9041	22.4068	20.821	21.3746	20.5988	21.5289	21.3727	21.9374	20.3295	22.17	21.8906	21.9073	21.4467	20.2843	21.4336	21.013	21.2142	21.3508	21.414	21.7891
ABLM1_HUMAN	2	23.7557	23.617	23.244	23.4018	23.2933	23.5187	23.5904	23.7107	23.5788	23.4581	23.2387	23.5744	23.5333	23.6221	23.5022	23.7788	23.5107	23.4405	23.5144	23.5138	23.6388	23.5825	23.8133	23.553	23.8105	23.5868	23.5116	23.5152	23.4392	23.7143	23.7317	23.6663	23.7747	23.5053	23.4971	23.4468	23.6946	23.7937	23.7328	23.6997	23.9271	23.5438	23.4072	23.8078	23.4584	23.6515	23.9188	23.8856
ABLM2_HUMAN	2	24.6538	24.6092	24.6939	24.9228	24.7487	25.2308	25.1663	25.084	24.6843	24.7115	24.6388	24.6276	25.053	25.0861	25.1737	24.9302	24.5813	24.8077	24.8097	24.5067	24.7727	25.1612	25.1912	25.4216	24.8801	24.7521	24.9007	24.8245	25.1539	25.1031	25.2769	25.246	24.6143	24.9721	24.7805	25.0656	25.2264	25.1164	25.2501	25.1843	24.6197	24.59	24.8916	25.2106	25.1221	25.1514	25.2259	25.2765
ABP1_YEAST	7	27.9778	27.6869	28.0459	28.0857	28.1089	28.1673	28.5139	28.4639	27.5933	27.4521	27.732	28.0566	28.1192	28.2914	28.1027	28.211	27.3728	27.6858	27.511	27.657	27.8362	27.5113	28.2266	28.2055	27.0026	27.087	27.883	27.7084	27.4934	27.4973	27.8535	27.8639	26.7111	27.2649	27.0171	26.9102	27.7065	27.2751	27.7131	27.7045	26.7798	26.7507	25.8455	26.2562	26.6833	26.639	26.6916	26.9845
ABR_HUMAN	1	25.1458	24.4282	23.5594	22.879	22.8844	22.7748	23.1525	22.6149	24.6331	24.0536	23.3342	23.445	23.6971	22.8731	22.6287	22.7195	23.3453	23.8544	22.5066	23.1113	22.7705	22.4958	22.618	22.6936	24.4087	23.5106	22.8976	22.7061	22.5366	22.5934	22.8872	22.6634	22.9964	22.7677	23.3329	22.4863	22.8287	22.6831	22.8238	23.0081	23.9975	22.4218	23.7158	22.4892	22.4858	22.6756	22.746	22.9131
ABRAL_HUMAN	2	24.7581	24.6733	24.5236	23.6164	24.1222	23.6855	23.4118	23.4641	24.9605	24.6743	23.8743	23.6468	23.7401	23.3151	23.1496	23.8868	24.9794	24.5886	24.2746	23.7212	23.9074	23.4271	23.1263	24.0307	25.1072	24.5526	23.7942	23.945	24.3771	23.5809	23.9258	23.8273	24.9689	24.1301	24.075	24.5447	24.1147	23.3394	23.2234	24.1374	24.6644	24.1307	24.1336	24.5564	23.6792	23.9257	23.9304	24.1463
ABRX2_HUMAN	4	25.4151	25.4944	25.6831	25.8865	25.7575	25.6805	26.1797	26.2094	25.5377	25.5323	25.6066	25.8164	25.8212	26.0974	26.0656	25.9299	25.6164	25.7045	25.7006	25.7081	25.8293	25.714	26.0935	25.9731	25.5116	25.4812	25.9246	25.7969	25.6325	25.8351	26.0327	25.9674	25.3778	25.545	25.5415	25.4832	25.7471	25.8697	25.9777	25.8968	25.4361	25.4902	25.5588	25.5653	25.791	25.8745	25.7494	25.9818
ABT1_HUMAN	1	21.1773	20.5268	20.6716	20.7007	20.783	21.3251	20.8299	20.2421	21.2324	20.8968	21.7077	21.3819	20.6013	21.3039	21.3213	21.5971	21.4851	20.0702	20.7465	19.0402	20.3543	19.2269	20.5301	21.3456	21.0581	20.6317	21.0862	21.6278	19.1074	20.8589	20.6737	20.4033	20.7648	21.1549	21.8921	20.3645	21.007	20.7589	19.9535	20.7859	20.4519	21.1895	20.3951	17.6672	20.9487	21.6289	20.1164	21.1705
ACAC_YEAST	28	29.7721	29.5262	29.692	29.6947	29.5807	29.666	29.9052	29.8486	29.3817	29.2539	29.4645	29.6837	29.6592	29.7528	29.5852	29.6337	29.2402	29.3772	29.244	29.2916	29.5415	29.0994	29.6107	29.5879	28.9215	28.9614	29.557	29.2018	29.0353	29.0683	29.2565	29.3482	28.6572	29.0939	28.7296	28.5781	29.2467	28.9198	29.2052	29.1424	28.5921	28.6137	28.0239	28.0775	28.3556	28.1385	28.33	28.4297
ACACA_HUMAN	25	29.0968	29.0229	29.095	29.243	29.2635	29.2106	29.3341	29.3441	29.0406	29.0215	29.111	29.2559	29.2871	29.3303	29.2559	29.3473	29.0385	29.1683	29.1093	29.2148	29.2936	29.2456	29.4259	29.3767	29.0093	29.0776	29.3444	29.2143	29.1763	29.1977	29.1837	29.329	29.0262	29.0926	29.1597	29.1473	29.1944	29.2091	29.3549	29.3618	29.0452	29.0759	29.311	29.1509	29.3029	29.2994	29.308	29.4419
ACAD9_HUMAN	8	27.2458	27.0793	26.9777	27.1052	26.9907	26.9102	27.0693	27.0365	27.0473	26.9245	26.996	27.0882	27.0329	27.0846	26.9549	27.0834	26.9601	27.0224	26.9472	26.9919	27.1949	26.9493	27.1405	27.1237	27.0357	27.0246	27.1273	27.0444	26.9264	26.9966	27.0331	27.1096	27.0784	26.9629	27.0135	26.9594	26.9448	27.0836	27.0658	27.0617	27.0207	27.0323	27.1614	27.063	26.9733	27.0576	27.0797	27.1033
ACADM_HUMAN	8	28.0547	27.9444	28.1171	28.1367	28.1983	28.3072	28.3865	28.4405	27.9185	27.9246	28.025	28.2196	28.3304	28.381	28.3963	28.3409	27.8562	28.0341	28.105	28.0716	28.314	28.2319	28.4028	28.511	27.8915	27.9214	28.1917	28.1918	28.1691	28.182	28.3442	28.4455	27.8822	28.0796	28.0436	28.0839	28.344	28.2504	28.3943	28.4781	27.8322	27.9969	28.2329	28.2428	28.1514	28.2795	28.2785	28.4645
ACADS_HUMAN	3	25.8157	25.5587	25.584	25.4885	25.6446	25.3942	25.6035	25.598	25.6343	25.4357	25.5106	25.3564	25.6611	25.5829	25.529	25.7412	25.6501	25.5443	25.4877	25.3985	25.4129	25.5241	25.5766	25.5652	25.4628	25.3515	25.5015	25.3201	25.4348	25.5626	25.5417	25.7109	25.5147	25.5027	25.4548	25.474	25.4904	25.5098	25.3785	25.6072	25.4634	25.3792	25.5232	25.7228	25.3899	25.3367	25.5874	25.7096
ACADV_HUMAN	19	29.8696	29.8472	30.0128	29.9495	29.9628	30.0326	30.1425	30.1536	29.7867	29.7697	29.9795	30.0039	30.0416	30.158	30.1041	30.1114	29.7743	29.9057	29.9116	29.9606	30.0993	30.0555	30.1719	30.2102	29.7861	29.8543	30.0415	29.9607	29.931	30.0321	30.1354	30.2027	29.7767	29.9375	29.9011	29.9046	30.0636	30.0352	30.1356	30.2019	29.7799	29.9005	30.0712	30.0216	30.0364	30.0817	30.0883	30.2189
ACAP2_HUMAN	4	25.2361	25.1384	24.6975	24.7757	24.7864	24.6684	24.8854	24.7511	25.0898	24.9966	24.6166	24.8002	24.6051	25.0127	24.6585	24.8755	24.916	24.6933	24.8061	24.8273	24.8621	24.6984	24.9588	24.764	25.2425	24.9795	24.8468	24.5963	24.544	24.6535	24.6249	24.7433	25.0031	24.9505	24.7709	24.7183	24.7141	24.8823	24.851	24.7462	25.1507	24.8153	24.9404	24.7619	24.9008	25.0207	24.8192	24.7427
ACATN_HUMAN	2	24.4773	23.7283	24.1239	23.849	24.2382	23.9793	23.9558	23.7388	23.9306	23.9399	23.7047	23.7806	23.7829	23.9937	24.0574	24.0782	23.9947	23.791	23.788	23.7926	23.9851	23.6121	23.8756	23.9978	23.9734	23.8608	23.7857	23.4248	24.0893	23.3458	24.4376	24.0955	23.9781	23.9498	23.7966	24.097	24.1409	23.604	23.8248	23.5928	23.5295	23.7591	24.2113	24.0918	23.6166	23.9471	23.6243	24.319
ACBD5_HUMAN	2	24.5259	24.374	24.5504	24.2657	24.7472	24.598	24.8725	24.8696	24.0802	24.1538	24.4987	24.5516	24.7015	24.7943	24.75	25.088	24.2381	24.486	24.5368	24.4695	24.7768	24.5517	24.9838	24.9921	24.143	24.2334	24.6784	24.5404	24.5401	24.6067	24.801	25.0478	24.2077	24.3733	24.4983	24.5252	24.7031	24.7614	24.8051	25.0325	24.1549	24.3396	24.5391	24.639	24.459	24.6963	24.7881	25.1152
ACBP_HUMAN	2	27.8307	27.7798	27.8487	27.8406	27.6435	27.8091	27.9701	28.0849	27.8234	27.8201	27.9126	27.9745	27.8932	27.9909	28.0047	27.8991	27.8093	27.9294	27.8173	27.7488	27.8906	27.8833	28.0416	28.1081	27.7728	27.9142	27.9145	27.9174	27.7474	27.8565	27.8824	27.876	27.7287	27.9969	27.8844	27.6784	27.799	27.9663	28.0704	27.9108	27.7452	27.9562	27.7947	27.9092	27.7649	28.0609	27.9675	28.0362
ACBP_YEAST	5	27.5827	27.3551	27.5661	27.3765	27.5669	27.5706	27.697	27.7978	27.261	27.0638	27.1935	27.3617	27.6881	27.6838	27.5041	27.8059	27.1576	27.2201	27.1607	27.1741	27.2834	27.1468	27.5907	27.684	26.9347	26.8033	27.2782	27.2236	27.0774	27.1483	27.5122	27.7312	26.6373	27.128	26.709	26.8696	27.293	27.0019	27.4768	27.6478	26.5765	26.7039	26.4124	26.6746	26.6085	26.7518	27.0519	27.1662
ACCA_ECOLI	9	27.6277	27.8567	27.7199	27.9717	28.2119	28.2847	28.1356	28.1262	28.3834	28.6425	28.4987	28.2272	28.2935	28.43	28.7888	28.5383	28.6802	28.5993	28.7624	28.8139	28.8905	29.2259	28.846	28.9781	29.2136	29.2472	28.7779	28.9987	29.1772	29.3988	29.235	29.2568	29.4594	29.0881	29.5381	29.5594	29.1814	29.568	29.3736	29.4869	29.4808	29.5165	30.1019	29.9247	29.9021	29.9538	29.8604	29.8622
ACCC_ECOLI	15	26.8316	27.1024	27.1621	27.2078	27.6626	27.5726	27.416	27.5266	27.7467	27.9808	27.8518	27.4363	27.7318	27.7872	28.3021	28.0533	27.9816	27.8915	28.1286	28.212	28.2537	28.7028	28.2725	28.561	28.5371	28.5797	28.0706	28.3923	28.6489	28.824	28.7939	28.8775	28.7599	28.5018	28.8644	29.0821	28.6704	29.0275	28.9267	29.176	28.8679	28.8769	29.5745	29.5162	29.3968	29.4773	29.4919	29.597
ACCD_ECOLI	9	26.4305	26.6083	26.7485	26.8195	27.2517	27.1383	27.0647	27.0836	27.008	27.3515	27.1808	27.0171	27.1819	27.1909	27.6121	27.4343	27.3052	27.299	27.4992	27.5126	27.5604	27.9438	27.6751	27.8646	27.729	27.8077	27.4171	27.7416	27.962	28.0596	27.9774	28.0647	27.9052	27.7373	28.0345	28.2213	27.9614	28.2216	28.2006	28.3969	27.9613	28.0714	28.5651	28.6902	28.5247	28.5854	28.568	28.73
ACDSB_HUMAN	5	27.073	27.0131	27.3335	27.3789	27.5116	27.6175	27.6872	27.7649	26.9737	26.988	27.266	27.2855	27.5842	27.7013	27.6711	27.7285	26.9136	27.1387	27.2227	27.3984	27.6426	27.5366	27.7854	27.7837	26.9809	27.0078	27.2927	27.4005	27.4513	27.4986	27.7424	27.8465	26.9672	27.1463	27.1042	27.3398	27.4924	27.6279	27.7975	27.7795	26.8541	27.0889	27.3102	27.4055	27.3531	27.5489	27.6228	27.8174
ACEA_ECOLI	13	28.6299	28.919	28.8211	29.0867	29.4538	29.4626	29.3479	29.2892	29.4815	29.7812	29.7074	29.4492	29.4377	29.6763	30.1122	29.8416	29.8015	29.7316	30.0152	30.0252	30.1019	30.5584	30.2039	30.3559	30.3094	30.3971	29.9431	30.2189	30.4796	30.6535	30.5532	30.6403	30.5607	30.3091	30.7124	30.8326	30.4625	30.8742	30.79	30.8975	30.582	30.729	31.2576	31.2349	31.259	31.2662	31.2135	31.3576
ACEA_YEAST	9	29.1553	28.8901	29.0133	29.0989	28.8916	29.0082	29.1814	29.1544	28.7683	28.6858	28.8134	29.0476	29.0562	29.0942	28.9218	28.9877	28.6364	28.8088	28.6075	28.701	28.8909	28.4551	28.9611	28.925	28.299	28.4202	28.9469	28.5829	28.4164	28.4407	28.6154	28.6998	28.0672	28.4714	28.1252	27.94	28.5568	28.2461	28.5681	28.4263	27.9683	28.0289	27.4806	27.4553	27.8098	27.5693	27.762	27.9404
ACFD_ECOLI	2	22.6255	22.8789	22.9929	23.2037	23.2181	23.3638	23.189	20.9509	23.5001	24.0508	23.9037	23.4414	23.2327	23.5205	23.7453	20.318	23.6304	23.9568	24.2368	24.011	24.1353	24.2038	23.9068	21.3321	24.3943	24.5667	24.1328	24.2208	24.6102	24.4102	24.2327	20.6629	24.6669	24.5864	24.8662	25.1734	24.4767	24.3771	22.9213	21.1869	24.7092	25.0898	25.4813	25.528	25.1791	24.7764	22.4382	21.156
ACH1_YEAST	14	30.3975	30.0184	30.1991	30.0571	30.0494	29.9549	30.1252	30.131	30.0111	29.7601	29.8939	30.0081	30.0215	30.0032	29.8361	29.915	29.8652	29.8578	29.6942	29.6809	29.8617	29.3996	29.945	29.8756	29.4942	29.4103	29.8911	29.6322	29.4475	29.3571	29.6631	29.656	29.3117	29.6153	29.2266	29.084	29.5831	29.2084	29.4637	29.417	29.1695	29.151	28.6142	28.7213	28.7194	28.5562	28.7352	28.9004
ACINU_HUMAN	17	28.4726	28.515	28.4739	28.5008	28.5747	28.5428	28.7579	28.6859	28.4092	28.3683	28.3886	28.5323	28.6193	28.6871	28.6785	28.7758	28.4066	28.4783	28.4173	28.5076	28.5621	28.5506	28.738	28.804	28.4793	28.4787	28.5942	28.4674	28.5426	28.6417	28.6552	28.7817	28.5049	28.39	28.4172	28.4408	28.5	28.5746	28.679	28.799	28.4736	28.3459	28.5724	28.5596	28.5358	28.5697	28.6277	28.825
ACKA_ECOLI	9	27.1732	27.5282	27.3041	27.5612	27.8251	27.8197	27.6358	27.7399	28.2291	28.4436	28.2083	27.8334	27.8063	28.0448	28.5811	28.278	28.5174	28.359	28.5758	28.5885	28.652	29.0495	28.5709	28.7332	29.1346	29.123	28.4174	28.7853	29.0073	29.1419	29.0888	29.0351	29.3961	28.9255	29.3451	29.4131	28.9879	29.4348	29.219	29.3633	29.4299	29.394	30.0198	29.8003	29.7639	29.8877	29.8099	29.8362
ACL6A_HUMAN	6	28.0607	27.8467	27.7789	27.7935	27.6738	27.6256	27.7608	27.6551	27.9177	27.8301	27.6996	27.834	27.7624	27.7805	27.7559	27.7439	27.9032	27.8517	27.8264	27.7005	27.8181	27.7461	27.7302	27.7459	27.9601	27.9455	27.895	27.733	27.7152	27.843	27.7481	27.7765	27.9588	27.7777	27.8357	27.7364	27.7121	27.8599	27.7128	27.8251	27.9267	27.8915	28.0104	27.837	27.7995	27.8421	27.8135	27.7289
ACLY_HUMAN	31	32.0902	31.9707	32.035	32.0613	32.0614	32.0936	32.1983	32.192	31.9646	31.9095	31.981	32.0904	32.1294	32.2255	32.1701	32.188	31.9785	32.0042	31.9754	32.0015	32.1674	32.096	32.2322	32.2984	31.9514	31.9773	32.144	32.0426	32.0602	32.1189	32.1795	32.2525	31.9924	31.9953	32.0185	32.0317	32.1054	32.1602	32.2386	32.2407	31.947	31.9437	32.1409	32.1459	32.0813	32.1568	32.1277	32.2221
ACNA_ECOLI	19	27.8091	28.0315	27.8978	28.1282	28.4534	28.4687	28.5322	28.4721	28.6186	28.8377	28.6562	28.3747	28.4766	28.7509	29.1221	28.8797	28.9254	28.8325	29.0305	29.0468	29.0809	29.5269	29.1602	29.2791	29.4314	29.4525	28.8892	29.2399	29.4745	29.6811	29.5478	29.5523	29.6751	29.3209	29.6899	29.8035	29.4171	29.8891	29.6934	29.7712	29.738	29.7376	30.2738	30.2135	30.1114	30.242	30.1351	30.163
ACNB_ECOLI	21	30.3909	30.6814	30.571	30.833	31.2068	31.1223	31.0723	31.0541	31.3176	31.6297	31.4349	31.1332	31.1823	31.4162	31.836	31.5826	31.6296	31.5356	31.7884	31.7674	31.8623	32.3098	31.8972	32.0989	32.1475	32.2228	31.744	32.0253	32.2409	32.4105	32.3247	32.3687	32.3755	32.0906	32.5107	32.6304	32.2161	32.6336	32.4981	32.6687	32.4284	32.4869	33.1162	33.0247	32.9506	33.0456	32.9973	33.0754
ACO1_YEAST	3	26.0428	25.4285	25.6101	25.4606	25.1617	25.4626	25.5485	25.4568	25.3056	25.2196	25.2471	25.6219	25.4711	25.3009	25.0799	25.0262	25.2497	25.3008	24.9742	24.9814	25.2918	24.5829	25.1394	24.6591	24.9746	24.714	25.3632	24.8612	24.7449	24.5349	24.7793	24.6204	24.233	24.8144	24.4189	24.1936	24.898	24.3767	24.5285	24.0172	24.3027	24.0407	23.7295	23.227	23.9195	23.3316	23.546	23.0828
ACO13_HUMAN	1	23.933	23.7844	24.1053	24.1394	24.4681	24.259	24.3913	24.3764	23.7811	23.7897	24.077	24.1179	24.2501	24.4782	24.4738	24.5236	23.946	24.025	23.9941	24.0978	24.3529	24.0258	24.6469	24.4098	23.6364	23.7767	24.173	24.0655	24.2281	24.2663	24.4519	24.5436	23.8839	24.0139	23.9946	24.1611	24.072	24.2756	24.2724	24.4829	23.833	23.7727	24.2412	24.3248	24.1721	24.1414	24.1425	24.3659
ACOC_HUMAN	11	28.5385	28.4904	28.5037	28.6082	28.6667	28.6367	28.7598	28.7807	28.4805	28.4521	28.4754	28.6048	28.6226	28.7954	28.7768	28.7705	28.4524	28.4824	28.4785	28.5515	28.7386	28.6876	28.8692	28.8995	28.4685	28.4836	28.7328	28.5286	28.5495	28.7223	28.7553	28.8272	28.4316	28.4983	28.5191	28.517	28.7114	28.7084	28.8495	28.8519	28.3778	28.457	28.5878	28.6748	28.6852	28.6823	28.7352	28.8434
ACOD_HUMAN	2	22.133	22.3049	21.8261	22.9764	19.2837	23.6485	23.1134	23.9481	20.8557	22.8642	22.0415	23.2662	23.7015	23.4999	22.1141	23.747	22.3104	23.3707	23.3261	22.7515	23.7623	23.3602	23.564	22.8722	21.7874	20.7138	22.9573	22.3863	23.1291	23.7009	22.7406	23.8163	21.1403	23.0266	22.1815	22.8856	23.3939	23.0983	23.8719	22.6799	22.4835	22.1706	23.4983	19.2846	24.5944	23.3456	23.9884	22.0925
ACON_HUMAN	17	29.4546	29.346	29.4483	29.407	29.6622	29.6025	29.5843	29.5579	29.2955	29.2586	29.407	29.4734	29.4663	29.6312	29.5641	29.6772	29.2476	29.3456	29.3533	29.3471	29.4829	29.4888	29.6852	29.7179	29.2858	29.3276	29.5506	29.4647	29.4607	29.4719	29.5386	29.698	29.2882	29.4124	29.3698	29.5139	29.6167	29.5007	29.6738	29.6538	29.2358	29.329	29.6115	29.6568	29.4505	29.4384	29.4677	29.6681
ACON_YEAST	20	31.4818	31.2035	31.3875	31.3112	31.205	31.2216	31.3702	31.3955	31.0777	30.9852	31.0859	31.3007	31.2314	31.2728	31.1079	31.1956	30.9631	31.0479	30.9034	30.9157	31.0242	30.6611	31.1165	31.094	30.673	30.6259	31.1706	30.8931	30.5962	30.5831	30.8203	30.8752	30.3902	30.7917	30.3532	30.1887	30.8289	30.4773	30.7141	30.6597	30.3089	30.2732	29.6642	29.7279	29.9505	29.819	29.9673	30.0503
ACON2_YEAST	5	28.2009	28.0292	28.0883	28.2553	28.1466	28.2848	28.5704	28.6438	28.0439	27.9311	28.0571	28.264	28.2361	28.3994	28.4356	28.4009	27.8734	27.8588	28.0515	28.0033	28.1794	28.0227	28.2883	28.3713	27.5889	27.6325	28.0882	27.8997	27.7655	27.8675	28.0851	28.1786	27.4518	27.8109	27.5753	27.5883	28.1617	27.8645	28.2501	28.0036	27.4644	27.6046	27.3229	27.4158	27.5896	27.4795	27.6447	27.7847
ACOT2_HUMAN	3	24.3887	24.2565	24.2484	24.1974	23.6931	23.9486	24.0512	24.2072	24.1365	24.0898	24.0276	24.3288	24.0981	23.9447	24.1899	23.9944	24.2058	24.1518	24.1853	24.1994	23.941	24.0776	24.1103	23.9694	24.1638	24.0684	24.1633	24.1421	23.806	24.1526	24.1488	24.0205	24.3157	24.0614	24.2689	24.0266	23.8814	24.257	23.9433	23.9083	24.3994	24.1061	24.2041	23.8432	23.9608	24.2133	24.1579	23.7652
ACOT9_HUMAN	7	25.9647	25.9986	26.0783	26.0575	26.128	26.0334	26.0872	26.0801	25.9854	25.819	25.8752	26.0093	26.0837	26.1366	25.9912	26.0785	25.9179	25.9556	25.8276	25.8667	26.0977	25.8472	26.0478	26.1271	25.9418	25.8652	25.9799	25.9336	26.0154	25.9525	25.9258	26.2533	25.9208	26.0237	25.9789	25.9021	26.0744	26.0515	26.0854	26.1509	25.7523	25.9172	26.0266	26.1171	25.9201	25.8373	26.0949	26.1653
ACOX1_HUMAN	9	26.5242	26.3158	26.3774	26.3457	26.1076	26.2143	26.154	26.1544	26.3194	26.3171	26.241	26.3567	26.2481	26.3448	26.1858	26.2182	26.4018	26.3671	26.2925	26.2908	26.296	26.2207	26.2188	26.3507	26.3764	26.3889	26.5267	26.3464	26.1103	26.2592	26.3475	26.3133	26.4135	26.2606	26.3255	26.2628	26.1734	26.3071	26.2189	26.3477	26.337	26.3521	26.5113	26.2158	26.2776	26.2951	26.2936	26.3814
ACOX3_HUMAN	5	24.3357	23.9482	23.8173	23.5984	23.9584	23.5356	23.7776	23.764	24.2783	24.1332	23.0386	23.5987	23.5916	23.809	23.9519	23.9413	24.1484	24.0804	23.5518	23.5284	23.5618	23.5742	23.8959	24.1731	24.0647	23.803	23.7826	23.4869	23.77	23.7565	23.9291	24.1259	24.2713	23.554	23.3659	23.5854	23.5273	23.8394	23.8503	24.0366	24.1035	23.555	23.7207	23.9121	23.6766	23.6731	23.8354	24.0415
ACP_ECOLI	2	28.4223	28.6892	28.4665	28.7244	28.7701	28.8896	28.7729	28.5807	29.2729	29.5189	29.1266	28.9074	28.8746	29.107	29.4708	29.171	29.6752	29.5117	29.5151	29.5441	29.4838	29.9588	29.5859	29.6797	30.0631	30.0858	29.6245	29.6402	29.9566	30.0708	29.8945	29.9794	30.4721	29.8157	30.3259	30.2471	29.8356	30.3714	30.2377	30.3137	30.4633	30.3759	30.9646	30.5313	30.6038	30.7062	30.6413	30.7238
ACPH_HUMAN	13	29.9292	29.8852	29.8926	29.9754	29.9285	30.0353	30.131	30.1022	29.8589	29.8388	29.8913	30.0012	30.0124	30.1576	30.1454	30.0742	29.8016	29.9035	29.8918	29.8541	30.1132	30.0128	30.1369	30.2343	29.7904	29.8547	30.0907	29.8675	29.9082	30.0006	30.1192	30.1323	29.8527	29.8693	29.9059	29.8692	29.9992	30.0428	30.1518	30.1528	29.8321	29.8564	30.0496	29.9211	29.9705	30.0638	30.0808	30.1319
ACPM_HUMAN	4	28.3168	28.0894	27.8901	27.9244	27.861	27.7441	27.697	27.7496	28.1264	27.8966	27.8116	27.9691	27.9264	27.7286	27.7639	27.8227	28.1382	27.991	27.9152	27.9775	27.9634	27.8683	27.9134	27.8651	28.1965	28.1259	28.0024	27.9584	27.9273	27.9745	27.92	27.953	28.3129	27.9723	28.0014	28.0584	27.8185	27.9723	27.9208	27.9915	28.2441	27.9604	28.1738	28.2025	27.8589	28.0836	28.1278	28.0814
ACRA_ECOLI	10	27.0587	27.0524	27.0593	27.1868	27.5811	27.6694	27.5989	27.6003	27.5933	27.7342	27.5858	27.4034	27.5271	27.7689	28.1274	27.9692	27.8149	27.679	27.9677	27.8831	27.9553	28.415	28.1907	28.307	28.2521	28.1965	27.8046	28.0637	28.369	28.5299	28.4775	28.5443	28.4334	28.1105	28.4911	28.6773	28.3474	28.6717	28.6344	28.7782	28.4704	28.4756	29.0765	29.0113	28.91	29.0874	28.988	29.1049
ACRB_ECOLI	13	27.9192	27.9419	27.6679	28.0796	28.147	28.1421	28.5665	28.282	28.1273	27.9361	27.9856	28.0641	28.1721	28.3784	28.6705	28.1511	28.3464	28.2932	28.1007	28.0816	28.2719	28.3926	29.235	28.3184	28.6005	28.5759	27.9936	28.2945	29.1245	28.4474	28.297	29.3042	28.7492	28.3915	28.4918	29.1526	28.4972	28.694	29.3651	28.7051	28.5085	28.333	29.1613	28.9119	28.8305	29.0147	29.2665	28.9169
ACS1_YEAST	9	28.1965	27.8921	28.1649	28.1233	28.0314	28.0138	28.1405	28.2661	27.7324	27.6761	27.8405	28.0386	28.0952	28.0994	27.9076	27.9757	27.6706	27.7519	27.6233	27.7443	27.922	27.4341	27.9569	27.9314	27.2782	27.2899	27.9406	27.6025	27.4398	27.4025	27.6118	27.6962	27.0852	27.4153	27.1187	26.9787	27.6414	27.1967	27.5235	27.4819	26.904	26.9295	26.2997	26.4099	26.7871	26.5187	26.5596	26.7271
ACS2_YEAST	9	27.252	26.9711	27.2513	27.1663	27.1913	27.1503	27.229	27.4444	26.854	26.7383	27.0051	27.113	27.1347	27.2373	27.0627	27.2199	26.7669	26.8507	26.8008	26.82	26.9093	26.5587	27.0557	27.1305	26.3647	26.4048	27.0274	26.7542	26.615	26.4366	26.8225	26.8902	26.0968	26.5778	26.1532	26.0071	26.7054	26.4382	26.7263	26.7358	26.0577	26.0219	25.4122	25.6684	25.8574	25.7012	25.8922	25.9858
ACSA_ECOLI	13	26.4959	26.7757	26.6457	26.788	27.2503	27.0666	27.013	26.937	27.3817	27.6667	27.4936	27.103	27.1063	27.2553	27.7088	27.3928	27.6811	27.553	27.7514	27.7454	27.8092	28.1813	27.7667	27.9566	28.2465	28.234	27.644	28.0017	28.2265	28.2888	28.1893	28.2745	28.4255	28.1225	28.4764	28.6139	28.195	28.5829	28.3873	28.6726	28.4939	28.5437	29.1124	29.061	28.8565	28.9844	28.938	29.0226
ACSA_HUMAN	2	25.8593	25.6534	25.6385	25.6471	25.7031	25.6015	25.706	25.6821	25.617	25.5473	25.3837	25.7476	25.6383	25.7688	25.6769	25.7724	25.4188	25.6154	25.6544	25.4472	25.6846	25.3522	25.7268	25.7277	25.5271	25.348	25.8877	25.5355	25.4659	25.4887	25.7225	25.8277	25.3685	25.4916	25.4783	25.3999	25.5814	25.4345	25.6763	25.6422	25.3322	25.2635	25.3124	25.4376	25.3379	25.3251	25.4665	25.7042
ACSF2_HUMAN	3	24.807	24.5188	24.7329	24.7965	24.7428	24.7911	24.8793	24.7469	24.6422	24.6068	24.6577	24.5515	24.8455	24.859	24.7353	24.9581	24.5265	24.7731	24.6185	24.6383	24.9167	24.756	25.0126	24.9284	24.5541	24.6436	24.8509	24.6237	24.609	24.5058	25.0186	24.8474	24.5988	24.8693	24.7005	24.7508	24.5839	24.6633	24.7688	25.0023	24.4912	24.5143	24.6023	24.6863	24.5727	24.9158	24.4674	25.0164
ACSF3_HUMAN	4	24.5006	23.9597	23.7062	23.807	24.0439	23.8773	23.6989	23.9533	24.3178	23.8112	23.9897	23.8724	24.0049	23.9516	23.852	23.7551	24.0831	23.9254	23.6657	24.0917	23.7555	24.073	23.7573	23.7052	24.0116	23.8735	23.7814	23.7104	23.7559	23.8277	23.8077	23.9458	24.0881	23.9625	24.0205	23.5401	23.7435	23.5476	23.8211	24.1198	23.7969	23.6055	23.7611	23.6546	23.6483	23.8958	23.7765	23.8717
ACSL1_HUMAN	7	26.7034	26.6521	26.6675	26.7993	26.7728	26.7888	27.035	26.9861	26.7097	26.6275	26.6549	26.8023	26.8694	26.9717	26.9785	27.0059	26.6709	26.7109	26.6453	26.6825	26.853	26.7712	27.0431	26.9894	26.6385	26.5872	26.9597	26.7405	26.8137	26.8818	26.8174	26.9904	26.6408	26.6187	26.6808	26.734	26.8423	26.9493	27.0601	27.0271	26.5781	26.6395	26.8511	26.8908	26.8686	26.8943	26.9219	27.1143
ACSL3_HUMAN	16	29.2223	29.1128	29.1871	29.2347	29.3093	29.2911	29.4756	29.4299	29.1038	29.0527	29.1614	29.2659	29.3974	29.4368	29.3841	29.4938	29.1057	29.1341	29.1884	29.1953	29.5798	29.295	29.469	29.5679	29.045	29.1378	29.3083	29.1967	29.2955	29.3207	29.4292	29.511	29.1264	29.1382	29.2097	29.2007	29.3213	29.3318	29.4287	29.5809	29.0686	29.1206	29.4074	29.3705	29.2799	29.3197	29.3403	29.5635
ACSL4_HUMAN	9	27.0788	27.0573	27.1734	27.298	26.9004	27.1043	27.3846	27.3775	27.0977	27.0603	27.0939	27.274	27.2829	27.3557	27.3163	27.3875	26.9713	27.1658	27.1958	27.1803	27.3533	27.2234	27.4383	27.4382	27.0846	27.1102	27.2009	27.2003	27.2016	27.2986	27.3745	27.3617	27.0441	27.1551	27.0995	27.2333	27.2435	27.4027	27.4059	27.397	27.0776	27.1484	27.2699	27.0768	27.1467	27.3675	27.2658	27.4058
ACSL5_HUMAN	6	25.3975	25.3863	25.3895	25.5596	25.2202	25.4926	25.455	25.4606	25.337	25.4056	25.3022	25.6314	25.3736	25.5827	25.4293	25.5482	25.3058	25.2686	25.2525	25.3914	25.5369	25.3704	25.4383	25.5407	25.3549	25.3644	25.588	25.3075	25.3699	25.5362	25.3916	25.4468	25.4974	25.266	25.5217	25.4468	25.6398	25.4634	25.4928	25.6662	25.3179	25.2872	25.6695	25.4438	25.288	25.5746	25.3865	25.3829
ACSM3_HUMAN	2	22.1045	21.6601	21.5472	21.8973	21.4844	21.5167	20.9947	21.5878	21.6726	21.2163	21.5972	22.0186	21.5961	21.9325	21.4753	21.6668	21.7287	21.6284	21.1822	21.7152	21.9494	21.2865	21.4109	21.1285	21.7393	21.7366	21.5211	21.5028	21.5276	21.5408	21.8207	21.5087	21.7154	21.8153	21.9513	21.7163	21.3942	21.5055	21.5463	21.5671	21.8598	21.6726	21.827	21.7933	21.5661	21.6816	21.881	21.4852
ACT_YEAST	11	30.9432	30.7914	30.9958	30.9381	30.8133	30.8581	31.0336	30.9451	30.6142	30.6131	30.7334	30.8202	30.7238	30.9558	30.737	30.9208	30.5372	30.7411	30.6351	30.6668	30.547	30.2298	30.7158	30.7607	30.2485	30.1642	30.8663	30.5355	30.2791	30.3801	30.5303	30.5802	30.0253	30.4318	30.0551	30.1141	30.4833	30.1528	30.3552	30.4157	30.102	30.1045	29.4434	29.6885	29.7203	29.578	29.7617	29.8292
ACTB_HUMAN	8	32.6618	32.5827	32.7477	32.8755	33.0323	33.0086	33.1991	33.2535	32.5309	32.4758	32.6422	32.883	32.9752	33.1172	33.1305	33.1611	32.6167	32.6038	32.7453	32.8199	32.9676	32.9892	33.2289	33.259	32.5129	32.6244	32.8109	32.887	32.9856	32.9476	33.0846	33.2763	32.4131	32.5539	32.7055	32.8304	32.9409	33.023	33.1332	33.2954	32.4562	32.6057	32.8646	32.9962	32.8229	32.8854	33.0499	33.3258
ACTBL_HUMAN	3	32.9937	32.7364	33.3398	32.6442	33.1512	32.9604	32.375	33.4831	33.0165	32.7323	32.7721	32.9834	32.9335	32.6966	32.6588	33.0427	32.8342	32.6487	32.9591	32.7962	32.9029	32.8476	32.3803	33.2511	32.9069	32.5332	33.1512	33.3039	32.6786	32.6664	32.8094	33.229	32.502	32.9899	32.7671	33.2758	33.0844	32.2121	32.8988	32.8758	32.7996	32.7351	32.8123	33.0377	32.9413	32.6316	32.6677	32.8347
ACTC_HUMAN	3	34.0268	34.0711	34.1173	34.1926	34.0029	34.132	34.3023	34.1275	33.9493	34.0345	34.1274	34.1645	34.0521	34.2884	34.2432	34.1282	33.9237	34.1252	33.975	34.1006	34.1212	34.1383	34.2972	34.2768	33.9502	33.9964	34.2812	34.1922	34.0071	34.2615	34.1929	34.19	33.9581	34.1213	34.1204	34.016	34.0135	34.2805	34.2864	34.2247	34.0386	34.0745	34.0376	34.0459	34.1245	34.1883	34.2527	34.0807
ACTN1_HUMAN	28	31.3167	31.1817	31.3127	31.3121	31.3521	31.3727	31.4892	31.5055	31.1951	31.1669	31.2392	31.3537	31.3938	31.4667	31.5001	31.5021	31.2145	31.2092	31.2299	31.2566	31.3892	31.3976	31.5554	31.607	31.1756	31.1761	31.3667	31.3189	31.3366	31.3815	31.5109	31.5737	31.1954	31.2469	31.2428	31.3149	31.4343	31.4373	31.5273	31.6031	31.1551	31.2122	31.3491	31.4257	31.3667	31.4514	31.4582	31.5878
ACTN4_HUMAN	35	33.1882	33.1595	33.2552	33.2693	33.2419	33.341	33.4375	33.4448	33.0881	33.1128	33.1899	33.2966	33.3495	33.4342	33.4178	33.4162	33.0907	33.1831	33.1585	33.1812	33.3311	33.3077	33.4344	33.5288	33.1094	33.138	33.3397	33.2729	33.224	33.3291	33.399	33.473	33.0919	33.2193	33.2006	33.2074	33.326	33.3218	33.4423	33.5053	33.0661	33.1426	33.2791	33.2725	33.2854	33.3221	33.371	33.466
ACTY_HUMAN	1	25.2057	25.0232	25.0885	25.3346	24.9593	25.0733	25.1297	24.9586	25.1763	25.1132	25.0488	25.2562	25.0417	25.2209	24.8161	24.8752	25.0799	25.0355	25.0785	25.1508	25.2281	24.9389	25.2273	25.0807	25.0135	25.2041	25.2685	25.1169	24.8045	25.1147	25.031	24.9271	25.3489	25.0241	25.2798	25.0382	24.9064	25.2036	25.181	24.7149	25.1214	24.7983	25.3456	24.8445	24.8829	25.2334	25.1529	24.7077
ACTZ_HUMAN	3	27.6024	27.4703	27.4826	27.5307	27.6902	27.5978	27.7614	27.6433	27.5163	27.4814	27.5279	27.5825	27.6773	27.7181	27.7108	27.7496	27.4846	27.6379	27.4979	27.2907	27.7063	27.4823	27.6782	27.7398	27.6049	27.5159	27.7195	27.3334	27.6531	27.5567	27.5898	27.6785	27.603	27.5021	27.3967	27.4685	27.6896	27.5639	27.6512	27.6823	27.4885	27.3427	27.5926	27.6542	27.562	27.5629	27.5358	27.6772
ACUI_ECOLI	8	25.7637	25.9133	25.8902	26.1126	26.4577	26.3827	26.4197	26.3916	26.4932	26.718	26.4884	26.3499	26.4305	26.5907	27.0123	26.7323	26.7024	26.6282	26.8208	26.8777	27.0001	27.4304	27.1128	27.2963	27.1054	27.1396	26.7371	27.1515	27.3174	27.4443	27.4924	27.4507	27.3377	27.1572	27.524	27.6967	27.3635	27.6366	27.619	27.7259	27.3977	27.4849	28.0784	27.9746	27.9806	28.0161	28.0001	28.1006
ACY1_HUMAN	7	27.8275	27.8974	27.8699	27.8988	27.9019	27.8319	27.9281	27.948	27.8557	27.8897	27.8386	27.9313	27.8839	28.1108	27.9531	27.9609	27.9153	27.9621	27.8377	27.7609	27.8863	27.8015	27.9827	28.1903	27.9429	27.8753	28.0895	27.7476	27.9196	27.7965	27.919	28.0962	27.9331	27.8094	27.879	27.9077	27.9312	27.8439	27.9222	28.1377	27.7702	27.7165	27.83	27.8857	27.8084	27.8674	27.8119	28.1653
ADA_HUMAN	2	22.5431	23.038	23.0195	23.053	22.6411	23.0898	23.037	22.7865	22.8592	23.1546	23.0788	23.124	22.9277	23.1037	23.0547	22.8238	22.6976	22.85	22.9523	22.7849	23.0675	22.4582	23.2865	22.6434	22.7817	22.9284	23.1852	22.8164	22.9054	23.0219	22.7379	22.7055	23.0266	23.0151	23.1017	22.8299	22.5809	22.9758	22.7411	23.0666	22.866	22.9339	22.9794	22.7818	22.8777	23.0093	22.7076	22.7128
ADA10_HUMAN	6	26.8624	26.7158	26.9285	26.934	27.0559	27.0251	27.1912	27.1242	26.7574	26.7426	26.9541	26.9443	27.0494	27.1214	27.1294	27.1158	26.7727	26.7736	26.8843	26.9098	27.0946	27.0786	27.1993	27.1821	26.7487	26.8469	27.0156	27.0077	26.9701	26.9885	27.1787	27.3055	26.7607	26.813	26.9724	26.9869	27.1126	27.1551	27.2131	27.284	26.6797	26.868	27.0023	27.1516	27.0015	27.1425	27.1674	27.2719
ADA15_HUMAN	3	23.1726	22.8562	23.2652	23.4763	22.8924	23.4029	24.0575	23.8537	22.7623	22.8656	23.3671	23.6132	23.6873	23.8534	23.7175	23.8361	22.6282	23.0909	23.226	23.643	23.4788	23.3365	24.1464	23.6174	22.8399	23.1364	23.1797	23.7684	23.6489	23.7089	23.8921	23.809	23.1143	23.2668	23.2412	23.8026	23.5515	23.8237	23.9673	23.6988	23.2227	23.4959	23.5455	23.0796	24.1035	23.8241	23.8639	23.4961
ADA17_HUMAN	3	23.7573	23.7182	23.7207	23.8096	23.9637	23.8207	23.9185	24.4498	23.566	23.6101	23.605	23.5954	23.8789	24.0344	24.1855	24.2278	23.5071	23.7279	23.7835	23.5592	23.9879	23.8967	23.8145	24.2199	23.6071	23.5729	23.8576	23.7943	23.8116	23.9781	23.9726	24.3722	23.6	23.6211	23.639	23.8452	23.9675	23.9045	24.1529	24.2123	23.5649	23.5369	23.392	24.2386	23.897	23.9414	23.9496	24.1
ADAM9_HUMAN	3	24.6398	24.7568	24.9577	24.9636	24.4066	25.1139	25.278	25.2642	24.5096	24.8848	24.8465	25.094	25.1995	25.369	25.1198	25.2467	24.7364	25.0407	24.9496	24.9918	24.9517	24.9487	25.1764	25.0853	24.7972	24.7689	25.1843	24.738	24.9697	25.0295	25.0416	25.3708	24.7802	25.0563	24.922	24.9474	25.0305	25.032	25.2101	25.2693	24.7264	24.7132	24.9793	24.1803	25.076	24.9572	25.0019	25.0843
ADAS_HUMAN	15	28.8884	28.7212	28.6694	28.7352	28.6687	28.6677	28.8044	28.7871	28.782	28.6611	28.6628	28.7587	28.7162	28.8395	28.7426	28.7881	28.7341	28.7261	28.6536	28.6875	28.76	28.6732	28.8609	28.9247	28.7607	28.7358	28.8223	28.7228	28.6717	28.7468	28.7859	28.8595	28.7939	28.6349	28.6889	28.6464	28.7024	28.7653	28.7819	28.9127	28.7325	28.7034	28.8495	28.7751	28.7554	28.8005	28.815	28.8588
ADD_ECOLI	5	25.5558	25.3251	25.0699	25.2377	25.6446	25.4658	25.2779	25.5152	25.9642	26.0132	25.8039	25.5162	25.5014	25.6385	25.8814	25.772	26.2218	26.0311	26.1774	26.2584	26.1955	26.2913	25.9772	26.0924	26.7008	26.714	26.0974	26.3365	26.4797	26.5559	26.4382	26.4127	26.9058	26.4682	26.6557	26.7777	26.3915	26.7212	26.4942	26.7308	26.9837	26.8873	27.4686	27.2291	27.0881	27.2505	27.1886	27.0063
ADDA_HUMAN	8	28.0793	27.926	28.1029	28.1574	28.2307	28.3034	28.4017	28.4549	27.9565	28.0221	28.1478	28.2509	28.2633	28.4587	28.4064	28.4622	27.9393	28.0682	28.0868	28.1754	28.3606	28.2822	28.4786	28.5751	27.9275	28.0084	28.2733	28.2255	28.2266	28.3385	28.3961	28.4567	27.9999	28.1383	28.1639	28.1835	28.298	28.293	28.504	28.5052	27.9029	28.1106	28.2436	28.2226	28.2974	28.3167	28.3469	28.5431
ADDG_HUMAN	9	27.3365	27.2058	27.1357	27.2541	27.194	27.2823	27.3735	27.2959	27.2545	27.1592	27.1639	27.3085	27.1664	27.3688	27.3554	27.3156	27.2475	27.2187	27.1816	27.2412	27.3808	27.3508	27.3725	27.4214	27.2519	27.282	27.3433	27.2676	27.2597	27.334	27.3428	27.4834	27.232	27.1925	27.2612	27.2349	27.353	27.379	27.3778	27.4851	27.2283	27.2029	27.5038	27.3808	27.2925	27.4323	27.4005	27.3833
ADH1_YEAST	11	34.9673	34.7551	35.0565	35.0909	35.0483	35.192	35.3682	35.3857	34.5668	34.4695	34.7878	35.0625	35.149	35.2339	35.1086	35.1431	34.4153	34.6652	34.571	34.6471	34.9782	34.4671	35.1081	35.0742	34.103	34.1836	34.8765	34.6503	34.4394	34.5044	34.7197	34.8227	33.83	34.3625	34.0031	34.001	34.6706	34.3563	34.6727	34.6014	33.7423	33.8467	33.4207	33.4925	33.8179	33.6663	33.7557	34.0076
ADH2_YEAST	3	30.2422	29.7333	29.7864	29.591	29.3897	29.4187	29.6096	29.525	29.7487	29.4271	29.4796	29.6013	29.4971	29.3767	29.2257	29.4041	29.576	29.5496	29.404	29.3937	29.4201	28.8073	29.2345	29.1835	29.3622	29.2258	29.4146	29.2567	29.0263	28.8641	29.0888	29.0728	29.1284	29.2422	28.7195	28.6514	29.1227	28.6595	28.8161	28.8716	29.0881	28.8678	28.3539	28.2262	28.2797	27.9923	28.2968	28.2146
ADH3_YEAST	7	29.0097	28.7393	29.0731	28.9749	29.0353	29.1097	29.3168	29.3333	28.6437	28.4815	28.7751	28.9865	29.1055	29.13	28.9622	29.0997	28.503	28.6535	28.6248	28.5807	28.9609	28.449	29.0454	29.0621	28.1355	28.2294	28.7874	28.6169	28.4805	28.369	28.7312	28.848	27.9522	28.4024	28.0257	27.9458	28.664	28.2522	28.6114	28.6164	27.8173	27.8989	27.4188	27.5816	27.7449	27.5678	27.7724	28.0602
ADH6_YEAST	4	26.7858	26.4574	26.6675	26.5982	26.6006	26.4758	26.6697	26.6693	26.2945	26.0404	26.37	26.4662	26.5626	26.5665	26.3074	26.3862	26.2763	26.2303	26.1191	26.1866	26.4112	25.8077	26.4205	26.2307	25.9038	25.8458	26.3043	26.176	25.8556	25.7027	25.9973	26.0616	25.5763	26.0101	25.5513	25.3936	26.0439	25.5237	25.9003	25.8132	25.5108	25.4979	24.8017	24.9714	25.0286	24.8767	25.1135	25.348
ADHE_ECOLI	25	28.0864	28.284	28.2146	28.3765	28.7714	28.71	28.6252	28.5629	28.8116	29.1214	28.9216	28.6489	28.7129	28.9041	29.2409	29.0893	29.1002	29.0136	29.1958	29.1763	29.3287	29.6815	29.3754	29.5589	29.6314	29.647	29.1296	29.4018	29.7107	29.8481	29.721	29.8144	29.8404	29.5827	29.9196	30.0293	29.6654	29.9864	29.947	30.0561	29.9093	29.8923	30.56	30.4789	30.3218	30.4159	30.3789	30.4554
ADHX_HUMAN	11	28.8286	28.7811	28.909	28.8945	28.8451	28.891	28.9938	29.0651	28.7334	28.7464	28.8118	28.9348	28.867	28.9895	28.9838	28.9853	28.7577	28.8016	28.7456	28.8212	28.973	28.8963	29.0335	29.0174	28.7354	28.7982	28.9617	28.8777	28.821	28.896	28.9771	29.0416	28.7688	28.7934	28.8205	28.7872	28.8318	28.948	28.9549	29.0415	28.701	28.7928	28.9271	28.913	28.8707	28.9417	28.9401	29.0554
ADIRF_HUMAN	3	25.1329	24.9345	24.9984	25.0857	25.2186	25.1603	25.4093	25.0943	24.8329	25.1288	25.0436	25.3865	25.2023	25.1897	25.2538	25.1973	25.1801	25.2407	24.9662	25.1338	25.2996	25.1661	25.4585	25.0959	24.925	25.0381	25.152	25.2231	25.1616	25.236	25.162	25.1939	25.0429	25.2721	25.2118	25.157	25.2393	25.0076	25.1865	25.2391	24.9731	24.8749	25.2485	25.0045	25.0897	24.8651	25.1107	25.2946
ADK_HUMAN	7	27.6154	27.5386	27.4939	27.5377	27.5539	27.6301	27.7457	27.7449	27.6177	27.4864	27.5352	27.6981	27.6357	27.7224	27.7062	27.8014	27.4977	27.5563	27.5108	27.5613	27.7892	27.7226	27.7403	27.8521	27.5576	27.6009	27.635	27.6077	27.6362	27.6891	27.6691	27.8261	27.5353	27.6092	27.5662	27.5163	27.715	27.6793	27.8429	27.8144	27.5157	27.5629	27.743	27.6545	27.6334	27.6504	27.8385	27.835
ADK_YEAST	7	27.9914	27.8872	27.9748	27.7301	27.8548	27.6896	27.9668	27.8989	27.7534	27.4968	27.6679	27.7516	27.7806	27.7665	27.6579	27.7157	27.5893	27.5813	27.4778	27.432	27.658	27.1555	27.6699	27.6022	27.2892	27.2947	27.7184	27.4204	27.2638	27.1537	27.4315	27.3937	27.1621	27.2666	26.9181	26.8406	27.3906	27.053	27.2807	27.3774	26.9315	26.9013	26.5306	26.4519	26.5391	26.5031	26.7038	26.6803
ADNP_HUMAN	10	25.9903	26.0753	26.0047	26.0641	26.1709	26.0882	26.3309	26.2656	25.7715	25.8829	26.0038	26.0941	26.2133	26.2788	26.3757	26.2475	25.7985	25.9073	25.9688	26.039	26.0272	26.0009	26.4485	26.141	25.859	25.9419	26.1797	26.0249	26.1128	26.0547	26.3092	26.3561	25.7205	26.0064	26.0233	26.0734	26.0571	26.2221	26.282	26.4482	25.8757	25.8858	26.0631	26.0681	25.9838	26.1565	26.1986	26.3953
ADP1_YEAST	3	23.9888	23.6814	23.6532	23.7261	23.5934	23.7435	23.9039	24.0881	23.519	23.6009	23.1336	23.6121	23.5055	23.6459	23.5378	23.8432	23.2314	23.552	23.2546	23.5039	23.5485	22.9836	23.3643	23.5625	23.2103	23.442	23.6526	23.3406	22.9086	23.1682	23.0402	23.4591	23.0904	23.2409	22.7908	22.5589	23.0941	22.9747	23.2465	22.846	22.8681	22.8515	21.8229	21.5508	22.2773	21.871	22.1988	22.5485
ADPGK_HUMAN	2	23.1385	23.1397	22.7384	22.9407	22.8978	22.8729	23.2909	23.234	22.8956	23.0215	22.6822	23.0726	23.2901	23.1308	23.0877	23.0326	23.0439	23.0091	22.8842	23.1723	22.3835	23.2141	23.3961	23.2948	23.0677	23.0193	23.2044	23.1216	22.9704	23.3477	23.2688	23.2952	23.2639	22.6105	22.8177	22.6201	22.9614	23.1965	23.2891	23.1247	23.2371	23.2416	22.4075	23.094	23.2048	23.0312	23.463	23.2263
ADPPT_HUMAN	4	26.7861	26.7322	26.8476	26.8586	26.7174	26.9245	27.0561	27.0447	26.9545	26.6402	26.7599	26.9175	26.9325	27.0641	26.9421	27.1576	26.9821	26.784	26.7801	26.8267	26.8615	26.8046	27.0242	27.0268	26.8587	26.6986	26.8889	26.8756	26.8273	26.8996	26.9029	27.164	26.6691	26.6544	26.7679	26.8106	26.8533	26.9766	27.1514	27.2974	26.6733	26.6972	26.8078	27.1367	26.7881	26.9765	27.0512	27.0851
ADRM1_HUMAN	4	27.0772	26.9584	26.8622	26.9596	26.8252	26.79	26.8528	26.7783	26.9772	26.769	26.8542	26.9716	26.8739	26.8024	26.7896	26.8292	26.9671	26.9926	26.8591	26.9149	26.839	26.7802	26.9058	26.8642	26.9535	26.9506	26.982	26.8688	26.8337	27.0177	26.8386	26.8589	27.057	26.8896	26.8892	26.8025	26.8433	26.9015	26.8637	26.933	26.9571	26.8784	26.93	26.9036	26.8893	26.9439	26.9148	26.9329
ADRO_HUMAN	10	28.6134	28.4024	28.4112	28.4148	28.4497	28.5178	28.5486	28.5282	28.4607	28.3205	28.4008	28.4105	28.4983	28.5003	28.4867	28.63	28.4283	28.3682	28.3979	28.3488	28.5241	28.4552	28.5494	28.6642	28.4497	28.3678	28.4277	28.4411	28.4126	28.4433	28.5907	28.6322	28.4832	28.3747	28.3708	28.39	28.4888	28.4694	28.5692	28.6306	28.4004	28.3663	28.4421	28.5326	28.3955	28.4512	28.4923	28.6575
ADSV_HUMAN	2	23.7889	23.7685	23.8705	23.7317	23.64	23.8513	24.0918	23.9032	23.8358	23.8569	23.9796	23.7982	23.9221	24.0614	23.9395	24.0097	23.7354	23.6653	23.7206	23.8001	23.8466	23.795	23.988	24.0458	23.7717	23.803	23.966	23.8414	23.5667	23.9156	23.8555	23.8898	23.8938	23.8146	23.9227	23.6583	23.6282	23.8179	23.9441	23.9339	23.5264	23.6346	23.9526	23.8222	23.8019	23.759	23.605	23.9275
ADT1_HUMAN	6	32.2154	31.865	31.8205	31.737	31.4382	31.4106	31.3186	31.298	31.8932	31.6939	31.5221	31.6707	31.6458	31.407	31.1977	31.2294	31.9625	31.741	31.6829	31.5942	31.5939	31.2618	31.2908	31.1779	31.8001	31.6774	31.7834	31.5174	31.3915	31.3775	31.3452	31.1795	32.0058	31.5766	31.5757	31.3706	31.3651	31.2813	31.2244	31.1749	31.8976	31.5561	31.6809	31.3569	31.2268	31.275	31.1628	31.1137
ADT2_HUMAN	6	31.647	31.5361	31.6738	31.6771	31.6515	31.7741	31.8542	31.8878	31.4666	31.4956	31.5834	31.7301	31.7565	31.8756	31.8218	31.835	31.4752	31.5655	31.5618	31.6304	31.6912	31.7334	31.8318	31.8935	31.4624	31.5064	31.7252	31.6534	31.6565	31.6823	31.8277	31.8754	31.4496	31.6147	31.5854	31.6003	31.7672	31.7183	31.8361	31.9001	31.4459	31.5494	31.6269	31.6611	31.7075	31.7286	31.7976	31.8316
ADT2_YEAST	11	30.7531	30.4606	30.8326	30.7677	30.8406	30.8846	31.0855	31.1243	30.3202	30.2371	30.5214	30.7313	30.8632	30.9004	30.7822	30.9155	30.1687	30.3748	30.3055	30.3776	30.6773	30.2563	30.8696	30.8563	29.8421	29.8915	30.5698	30.3428	30.2331	30.1893	30.5447	30.6634	29.5368	30.1594	29.7362	29.7249	30.461	30.0768	30.4414	30.4341	29.4813	29.6124	29.1037	29.3156	29.5276	29.3975	29.6279	29.8434
AEEP_ECOLI	2	20.2946	20.5284	19.4575	19.5379	19.7733	19.3061	19.9453	18.5123	20.8141	20.1487	20.4825	20.1449	19.5994	19.422	20.5375	19.5604	20.6379	20.4775	20.637	20.7087	20.5084	20.9845	20.3231	20.4345	21.4239	22.1883	20.8892	21.2231	21.0531	21.4183	21.4106	20.6989	22.0073	21.1758	21.8123	21.6788	21.3349	20.882	21.2235	21.3803	22.1779	21.8354	22.2995	22.2718	21.8334	22.1996	22.0249	21.9555
AES_ECOLI	2	20.0267	20.3196	18.9591	19.1141	21.4549	20.1734	20.943	19.6658	21.7712	20.451	20.1611	20.2111	22.175	20.9101	21.6226	20.3745	21.1237	20.9764	20.5474	20.8976	20.8778	21.7938	21.8507	21.4549	22.381	22.62	21.5707	21.6773	21.4954	22.0696	22.4401	21.6925	22.3247	20.6331	22.2712	22.1887	21.6229	22.4249	22.1361	22.5121	22.3164	22.5529	22.9766	22.8895	23.1936	22.5097	22.9221	22.1506
AF9_HUMAN	2	22.1502	21.7259	21.9067	22.1937	21.9934	22.3006	22.5053	21.9935	22.0423	21.9541	21.6475	22.2912	21.6165	22.6093	21.9509	22.5436	21.9518	21.9705	22.4719	21.9185	21.5698	21.9219	22.5133	22.4288	21.5373	21.2893	22.0218	20.9452	22.143	22.5528	21.3312	22.4806	21.7329	22.3392	21.4806	22.0018	22.1979	21.7303	22.0737	22.2541	22.0541	21.5067	22.4582	21.6047	22.1694	22.3713	22.7825	22.6752
AFAD_HUMAN	4	24.0799	24.503	24.3083	24.4331	23.9582	24.1893	24.3877	24.4524	23.95	24.168	24.4112	24.5503	24.3848	24.356	24.2928	24.498	24.2269	24.2912	24.3725	24.3993	24.5508	24.2058	24.1321	24.4895	24.382	24.5588	24.6067	24.5438	24.3966	24.5526	24.381	24.5378	24.4557	24.4238	24.4351	24.3761	24.3548	24.1999	24.5647	24.6624	24.5179	24.3956	24.6573	24.4498	24.4504	24.4393	24.6527	24.5886
AFG1_YEAST	3	23.6406	23.7142	23.6565	23.684	23.5507	23.8128	24.0189	23.8463	23.2842	23.2778	23.1703	24.0048	23.7409	24.183	23.5644	23.8055	23.4187	23.3455	23.1698	23.3998	23.577	23.0261	23.6343	23.8767	23.1559	22.965	23.7156	23.2927	22.6285	23.7913	23.7185	23.202	23.1149	22.8472	22.8339	22.2477	23.6127	23.29	23.4725	23.3854	22.7688	22.7498	22.6004	21.8027	22.2843	22.0019	22.5507	22.3766
AFG32_HUMAN	10	27.8971	27.7981	27.852	27.9224	27.8459	27.9839	28.084	28.0707	27.7494	27.7884	27.9039	27.9654	27.9649	28.032	28.039	28.0664	27.7767	27.811	27.8315	27.8451	28.0406	27.9137	28.139	28.1733	27.7841	27.8403	27.9648	27.9295	27.8628	27.9009	27.9988	28.1016	27.7684	27.8691	27.855	27.8297	27.9993	27.9736	28.0576	28.1154	27.7392	27.7447	27.9959	27.8972	27.9333	27.9779	28.0382	28.1509
AG43_ECOLI	10	27.2221	27.1527	27.152	27.3274	27.1797	27.3212	27.3229	27.4019	27.2146	27.196	27.2345	27.2306	27.3513	27.4183	27.4858	27.3666	27.3443	27.2473	27.2505	27.4298	27.5888	27.5648	27.5364	27.5456	27.4283	27.5138	27.3342	27.5232	27.5465	27.6633	27.7017	27.6159	27.4513	27.4591	27.5455	27.5905	27.5695	27.787	27.7273	27.6814	27.4831	27.5978	27.9409	27.6786	27.7824	27.9166	27.8313	27.8104
AGAL_ECOLI	6	24.757	24.7819	24.781	24.8529	25.0375	25.2848	24.9652	24.958	25.0705	25.2749	25.3471	25.0454	25.253	25.2667	25.5936	25.3197	25.4675	25.1526	25.5049	25.6527	25.6327	25.9454	25.597	25.8241	25.7619	25.8765	25.5148	25.8717	26.0192	26.0416	26.0023	26.1466	25.8664	25.8967	26.0588	26.2285	26.0124	26.1459	26.1695	26.2373	26.0096	26.1928	26.6457	26.7228	26.6556	26.6512	26.6803	26.7281
AGAL_HUMAN	4	25.0393	25.0512	24.6118	25.0582	25.1912	25.1958	25.2459	24.8219	25.0955	25.0555	24.5885	25.1605	25.1072	25.3614	25.1259	24.9391	25.0466	25.0219	24.6651	25.2505	25.1609	25.0506	25.0526	25.1236	24.9188	24.9114	25.4587	25.1521	24.9402	25.2973	24.9969	25.1122	25.1623	24.9731	25.0297	24.8091	25.2635	25.2427	25.0792	25.0529	25.1099	24.8652	25.0561	25.2326	25.0593	25.0768	25.0193	24.952
AGAP3_HUMAN	2	23.2812	23.085	22.9044	23.3191	23.4096	23.0919	23.5553	23.7534	23.1506	23.0893	23.1334	23.0595	23.1562	23.4319	23.0073	23.3075	23.0308	23.464	23.1555	23.1314	23.2955	22.7326	23.4914	23.5705	22.79	22.8816	23.6638	23.1272	22.6732	23.3198	23.401	23.3103	23.2913	22.7803	23.12	23.241	23.2038	23.1565	23.1306	23.3497	23.0514	22.9444	22.387	23.3204	23.3814	23.1048	23.3567	23.3209
AGFG1_HUMAN	3	25.5649	25.4861	25.5098	25.6015	25.7675	25.5364	25.7374	25.6752	25.5386	25.2549	25.6105	25.4243	25.6876	25.7201	25.6278	25.6404	25.353	25.4279	25.5049	25.5148	25.7197	25.4368	25.7365	25.6473	25.267	25.1968	25.415	25.4218	25.5201	25.5275	25.6314	25.7142	25.3897	25.5764	25.5128	25.3951	25.4771	25.4536	25.6097	25.6514	25.1151	25.3266	25.4569	25.5384	25.4823	25.3877	25.5109	25.5118
AGK_HUMAN	5	26.9744	26.98	26.9968	27.1427	27.0364	27.1117	27.2921	27.3206	26.8587	26.978	27.0195	27.1432	27.2444	27.3351	27.3285	27.3133	26.9468	26.9391	27.0299	27.0343	27.3447	27.1694	27.3681	27.3878	26.8164	26.9625	27.2725	26.9998	27.1465	27.1666	27.2047	27.3266	26.8016	27.0557	27.0943	26.9799	27.1117	27.2561	27.2873	27.3671	26.8452	27.0453	27.2288	26.9903	27.2115	27.1741	27.2296	27.4063
AGM1_HUMAN	10	27.5808	27.3988	27.419	27.3867	27.3945	27.3189	27.2919	27.3381	27.4301	27.2664	27.3919	27.4084	27.4381	27.5061	27.3836	27.4771	27.4969	27.4328	27.4042	27.3672	27.4582	27.3596	27.4484	27.4338	27.4221	27.4465	27.4753	27.4527	27.2985	27.4545	27.416	27.5081	27.5121	27.3954	27.4361	27.3012	27.3241	27.4477	27.4169	27.4967	27.4083	27.4044	27.5982	27.5478	27.4417	27.4435	27.4791	27.5653
AGM1_YEAST	3	23.7104	23.324	23.4943	23.3908	22.7812	23.3562	23.6825	23.5872	23.0265	22.8863	23.0091	23.5661	23.2121	23.3158	23.3341	22.8803	23.2713	23.3378	22.6305	23.0649	23.1146	22.1063	23.023	23.0537	22.2854	22.7509	23.1554	22.7681	22.2479	22.5687	22.6037	22.2722	21.9339	22.5038	22.5047	21.53	22.8403	22.4221	22.6802	22.3843	22.2034	22.195	20.6088	20.9226	21.3609	20.9194	20.7882	21.613
AGO2_HUMAN	4	24.564	24.3137	23.9929	23.8873	24.3557	24.403	24.4357	24.6667	24.4479	23.9684	24.2361	24.314	24.2196	24.3422	24.4044	24.3082	23.9497	24.0777	24.0944	24.1585	24.021	24.2958	24.5693	24.426	23.9262	23.9462	24.4528	24.0741	24.0195	24.2577	24.2829	24.5523	24.0616	24.5412	24.2721	24.3601	24.3063	24.1221	24.5126	24.7105	24.5087	23.973	24.3659	24.4024	24.2977	24.0769	24.4081	24.119
AGP_ECOLI	9	28.3241	28.5964	28.4537	28.7218	29.1852	29.0922	29.0015	28.9663	29.2607	29.5604	29.338	29.0579	29.1856	29.3573	29.7536	29.5305	29.566	29.4619	29.693	29.7334	29.7288	30.1966	29.7997	29.9935	30.1276	30.2	29.599	29.9386	30.1497	30.3367	30.2358	30.2871	30.3559	30.041	30.4299	30.5946	30.1642	30.6304	30.4218	30.5733	30.3948	30.4486	31.0191	31.0073	30.9044	31.0256	30.9214	30.9906
AGR2_HUMAN	7	30.0912	29.9904	29.8764	29.9787	29.89	29.8318	30.0168	29.8884	29.9939	29.8964	29.9063	29.9989	29.9267	30.0233	29.9508	29.9203	30.0025	29.9664	29.8811	29.8877	30.0254	29.9159	29.9735	30.0552	30.0118	29.9921	30.1257	29.904	29.9194	29.9911	29.9418	29.9455	30.0561	29.9512	29.9777	29.8319	29.8568	30.0185	29.9477	29.9599	29.9822	29.9192	30.1071	30.038	29.9313	30.1041	29.9067	29.9626
AGRIN_HUMAN	8	26.0357	26.1851	26.4778	26.3332	25.8189	25.9157	26.1245	25.7506	26.2781	26.2509	26.3747	26.379	25.9669	25.9688	26.062	25.6215	26.2069	26.3457	26.4799	26.4091	26.1018	25.7686	25.825	25.4305	26.361	26.3064	26.5106	26.3213	26.1594	26.2646	25.958	25.1237	26.163	26.2771	26.1539	26.2655	26.1822	26.0231	25.8277	25.2957	26.2833	26.4132	26.3186	26.1399	25.9016	26.3435	25.7836	25.0055
AGX1_YEAST	5	26.7561	26.4583	26.7074	26.5947	26.4733	26.508	26.7852	26.7766	26.4117	26.2386	26.2698	26.5952	26.5319	26.4966	26.4017	26.5158	26.1437	26.325	26.1401	26.1502	26.3692	25.8993	26.3291	26.3018	25.838	25.8679	26.4567	26.1254	25.8004	25.8618	26.0228	26.133	25.5259	26.0435	25.5312	25.4297	26.0844	25.7594	25.9987	25.9122	25.4217	25.5278	24.7636	24.954	25.2769	24.8924	24.9021	25.3439
AHA1_YEAST	6	27.3189	27.0679	27.485	27.3929	27.3922	27.4656	27.7158	27.6597	26.9374	26.8667	27.2035	27.4036	27.4151	27.5882	27.3621	27.3766	26.8151	27.0359	26.9257	27.0253	27.2994	26.7662	27.4409	27.3806	26.4819	26.5139	27.1539	27.0284	26.8138	26.728	27.0391	27.1272	26.123	26.8458	26.3693	26.216	26.9577	26.6515	26.9147	26.9625	26.0926	26.2474	25.579	25.7266	26.1232	25.9325	26.0276	26.2538
AHDC1_HUMAN	2	22.9336	23.2758	23.0297	23.5258	23.1806	23.5057	23.4512	23.3668	23.536	23.3846	23.2279	23.2781	23.23	23.9397	23.818	23.4619	23.5455	23.4187	23.3426	23.2545	23.5574	23.3662	23.563	23.7235	23.2403	23.1654	23.9029	22.8978	23.6093	23.5698	23.5858	23.5646	23.5351	23.6373	23.3596	23.2921	23.2751	23.1674	23.1674	23.9743	23.1663	23.6476	23.4915	23.3482	23.4755	23.6257	23.1549	23.6573
AHNK_HUMAN	131	32.741	32.6288	32.734	32.7651	32.7562	32.7949	32.9131	32.9127	32.6519	32.6312	32.677	32.7946	32.8246	32.9124	32.9028	32.9081	32.6336	32.6813	32.6467	32.6991	32.8591	32.7752	32.964	32.9776	32.6523	32.6557	32.8293	32.7348	32.7332	32.8115	32.9159	32.9408	32.6187	32.6767	32.7031	32.7027	32.8177	32.8508	32.9325	32.9512	32.5956	32.6552	32.8198	32.8255	32.7614	32.8517	32.8617	32.9511
AHP1_YEAST	7	29.5638	29.1679	29.5499	29.4491	29.6089	29.5973	29.7997	29.7976	29.1051	28.93	29.2155	29.4514	29.6203	29.6287	29.4598	29.5839	28.9818	29.1398	29.0079	29.1269	29.2683	28.9132	29.5902	29.5304	28.5648	28.5959	29.2592	29.034	28.9527	28.8233	29.2066	29.3264	28.3389	28.8312	28.4611	28.4726	29.1048	28.6981	29.0631	29.0552	28.2366	28.3381	27.6786	28.1057	28.2189	28.04	28.2067	28.5349
AHPC_ECOLI	8	29.0078	29.3779	29.171	29.5271	29.7225	29.6913	29.6884	29.6525	30.0119	30.3174	30.134	29.8562	29.7353	29.9375	30.3792	30.0279	30.3474	30.2551	30.4422	30.3476	30.3988	30.7862	30.6334	30.5911	30.7747	30.9641	30.3258	30.7086	30.799	30.8455	30.8144	30.7136	30.9766	30.8008	31.2127	31.0928	30.7386	31.2382	31.027	30.9321	31.0272	31.1857	31.5772	31.6508	31.4085	31.5194	31.4005	31.3783
AHPF_ECOLI	12	28.4968	28.4156	28.2582	28.3898	28.4656	28.3596	28.3174	28.3548	28.6622	28.7772	28.6194	28.4841	28.5371	28.5429	28.7887	28.7145	28.9425	28.7461	28.8329	28.7943	28.9983	29.0806	28.8269	28.9604	29.1785	29.1581	28.8192	28.9519	29.1334	29.1672	29.1318	29.1743	29.3917	29.0667	29.3506	29.4133	29.1243	29.2797	29.2319	29.4395	29.3509	29.3546	29.9184	29.7753	29.5676	29.6344	29.6047	29.7276
AHR_ECOLI	3	25.8008	25.8054	26.7826	26.6165	26.4626	26.6291	27.1757	27.1387	25.7589	25.8975	26.4588	26.4671	26.5162	26.8953	26.629	26.9883	25.6998	26.1722	26.6176	26.4491	26.2455	26.2305	26.7407	26.7998	25.7395	25.7475	26.3965	26.3928	26.3376	26.4905	26.7825	26.6026	25.7127	26.1603	25.8702	26.2141	26.5542	26.4028	26.4374	26.6788	25.6579	26.0478	26.1444	26.39	26.4444	26.4378	26.3141	26.627
AHR_HUMAN	4	25.7366	25.7479	25.8156	25.9288	25.8869	25.9013	25.9329	25.9705	25.7973	25.7736	25.8762	26.0428	25.9931	26.1578	25.8941	25.9273	25.8272	25.8611	25.8561	25.8737	25.8644	25.9002	26.0554	25.8997	25.7362	25.7615	26.1058	25.8877	25.8618	25.987	25.8499	26.0489	25.7324	25.8278	25.8493	25.8823	25.9528	25.85	25.8505	25.9251	25.608	25.7569	25.9137	25.8599	25.9584	25.9085	25.7862	26.0054
AHSA1_HUMAN	8	28.7293	28.6921	28.7981	28.8312	28.77	28.8612	28.9289	28.9198	28.649	28.6636	28.7682	28.824	28.8308	28.9432	28.9539	28.9586	28.6612	28.7524	28.7183	28.7825	28.859	28.8351	28.9967	29.0181	28.6826	28.7057	28.9122	28.8082	28.7813	28.8581	28.9583	28.9471	28.6251	28.7737	28.7049	28.708	28.8544	28.856	28.9728	28.9401	28.6098	28.7396	28.7858	28.7985	28.7957	28.8572	28.839	28.9612
AIDA_HUMAN	3	24.0507	24.1738	24.5196	24.6322	24.4653	24.5441	24.7088	24.8968	24.1988	24.3008	24.3767	24.552	24.6852	24.9902	24.7914	24.8848	24.2163	24.4335	24.3762	24.4148	24.6876	24.5277	24.843	24.772	24.1654	24.2935	24.5587	24.4017	24.4685	24.6349	24.6176	24.7599	24.0907	24.3102	24.4065	24.5069	24.4443	24.63	24.8359	24.88	24.1939	24.3154	24.7463	24.2213	24.4633	24.6177	24.6664	24.7476
AIDB_ECOLI	2	27.7542	27.7487	28.0687	28.0751	28.1014	28.2059	28.3719	28.4014	27.5413	27.6785	28.0313	28.1349	28.2917	28.3876	28.3697	28.4315	27.5619	27.8353	27.9655	28.0717	28.2578	28.2689	28.546	28.5097	27.6148	27.8879	28.0559	28.0645	28.2032	28.2154	28.4723	28.4647	27.5667	27.9506	28.0862	28.0557	28.3299	28.3479	28.5034	28.398	27.6549	27.8919	28.1429	28.1806	28.4096	28.3543	28.322	28.3836
AIF1L_HUMAN	2	24.55	24.6485	24.7441	24.9401	24.7365	25.0063	25.118	25.21	24.4167	24.4673	24.7137	24.6997	24.9861	25.1208	25.2764	25.0892	24.4117	24.7844	24.6831	24.7222	25.1601	25.1944	25.2193	25.3764	24.585	24.7129	24.9558	24.7415	24.8275	25.1819	25.1198	25.1864	24.4914	24.6496	24.8696	24.834	24.9471	25.1875	25.1211	25.1104	24.7199	24.5038	24.8757	24.9572	25.1789	25.1578	25.0526	25.395
AIFM1_HUMAN	9	29.6273	29.5098	29.6072	29.6681	29.6044	29.7072	29.866	29.8303	29.497	29.4815	29.5444	29.6927	29.7116	29.8614	29.8332	29.8205	29.4752	29.5258	29.513	29.6016	29.6593	29.7109	29.8184	29.9533	29.4662	29.5469	29.7309	29.5831	29.6248	29.7504	29.7595	29.8982	29.495	29.5705	29.5873	29.5977	29.6713	29.7857	29.8708	29.9027	29.4878	29.5181	29.5464	29.6514	29.7268	29.7792	29.7662	29.837
AIFM2_HUMAN	2	24.9711	25.0492	25.119	25.2351	25.2422	25.2473	25.4948	25.4548	24.9845	24.9714	25.2051	25.2016	25.3381	25.3058	25.4639	25.52	25.0063	25.1025	25.0024	25.1959	25.4299	25.3295	25.4159	25.5924	24.9694	25.1656	25.2179	25.2398	25.2542	25.3962	25.3606	25.5908	24.9112	25.1253	25.1619	25.1066	25.3538	25.4012	25.4087	25.5413	24.9923	25.1156	25.2986	25.0558	25.3734	25.2827	25.4674	25.6088
AIM17_YEAST	5	28.5089	28.3139	28.6501	28.5419	28.3851	28.5289	28.7336	28.6969	28.0979	28.0598	28.3667	28.5396	28.4982	28.5608	28.4845	28.4058	27.9937	28.2023	28.1169	28.2502	28.4275	27.9754	28.4832	28.4256	27.681	27.7761	28.3559	28.0869	27.8864	27.9144	28.1143	28.1803	27.4436	27.9774	27.5452	27.3684	28.1266	27.8211	28.0619	27.8875	27.3577	27.4408	26.8731	26.9019	27.2563	27.0644	27.1654	27.332
AIM2_YEAST	2	24.9355	24.4691	24.1792	23.907	23.6631	23.2595	23.3664	23.3973	24.4955	23.9656	23.6703	23.7874	23.5109	23.0598	22.848	23.4392	24.546	24.1116	23.6292	23.5698	23.535	22.4984	22.9368	23.0584	23.9214	23.7279	23.2681	23.4068	23.0038	22.958	22.686	23.052	23.8759	23.7371	23.2115	22.8858	22.9605	21.8447	22.6324	22.8079	23.7747	22.9942	22.1848	22.4724	22.2207	21.8211	22.0954	22.2578
AIM41_YEAST	2	23.8979	23.6335	23.6393	23.7999	23.5125	23.6376	23.8938	24.0283	23.4367	22.9173	23.4849	23.7974	23.7714	23.7809	23.2901	23.8431	23.2829	23.4865	22.9674	22.76	23.2927	22.9815	23.6163	23.7466	22.7399	22.9148	23.7335	23.1796	22.9745	22.9561	23.2538	23.2891	22.2125	22.803	22.9886	22.4431	23.2635	22.7921	23.2734	23.1462	22.4166	22.297	21.8117	21.7208	22.3554	21.836	22.1133	22.7636
AIM46_YEAST	2	24.1655	23.7432	23.8039	23.8992	23.5436	23.5529	23.8106	23.6445	23.6229	23.2787	23.3734	23.685	23.5456	23.7953	23.4613	23.5658	23.6018	23.5975	23.2458	23.3875	23.4915	22.8289	23.5428	23.4594	23.2549	22.883	23.6341	23.0543	22.7731	23.0085	23.0794	23.2378	22.9314	22.9061	22.6556	22.4639	22.9601	22.8353	23.0656	23.0656	22.6008	22.4779	22.0712	22.0562	22.2321	22.0044	22.3006	22.4105
AIM9_YEAST	3	25.939	25.6299	26.0699	25.8405	25.7678	25.9734	26.1088	26.1844	25.6938	25.5908	25.8107	25.8874	25.9743	26.0719	25.8331	25.8631	25.4336	25.5942	25.4729	25.583	25.6979	25.3836	25.8422	25.9169	24.999	25.1704	25.8082	25.5492	25.3783	25.2132	25.5146	25.462	25.0189	25.1703	25.1004	24.8142	25.5258	25.0141	25.3914	25.1604	24.7611	24.8644	24.2695	24.6335	24.5173	24.2343	24.4324	24.5943
AIMP1_HUMAN	9	28.9762	28.9188	28.9566	28.9795	28.834	28.9018	28.995	28.9364	28.9038	28.9157	28.9115	28.9666	28.8985	29.033	28.9747	28.996	28.8713	29.0246	28.8757	28.8818	29.0589	28.9293	29.0019	29.0559	28.8962	28.9286	29.087	28.9636	28.8527	28.9328	28.9244	29.086	28.8165	28.9183	29.0757	28.8858	28.9108	28.9916	29.0902	29.0616	28.879	28.9445	29.157	28.9878	28.9703	29.0152	29.0353	29.0938
AIMP2_HUMAN	6	28.8433	28.7273	28.6593	28.8298	28.7685	28.8334	28.9611	28.9311	28.7215	28.6543	28.7995	28.8751	28.9108	28.9808	28.9837	28.9477	28.7233	28.7552	28.7362	28.7882	28.9692	28.8398	29.0007	29.0453	28.7526	28.7405	28.9019	28.7655	28.7904	28.8862	28.9813	29.0067	28.7753	28.7249	28.8264	28.7444	28.8623	28.9106	29.003	29.0662	28.7588	28.7701	28.9627	28.8128	28.8389	28.9527	28.9405	29.0684
AIP_HUMAN	6	27.0454	26.9447	27.0932	27.0858	27.1848	27.2257	27.3392	27.2872	26.9101	26.8575	27.0535	27.191	27.2394	27.3934	27.3508	27.3446	26.9565	26.9916	27.0339	27.0191	27.2116	27.2776	27.4552	27.4858	26.8954	26.8594	27.2133	27.0546	27.1369	27.2394	27.2793	27.3883	26.8618	26.9186	27.0169	27.0243	27.1682	27.3085	27.5073	27.3962	26.8549	26.9128	27.0344	27.1579	27.1302	27.2605	27.2001	27.4208
AIP1_YEAST	5	26.7716	26.5928	26.8498	26.7631	26.801	26.8024	27.0131	27.1352	26.3376	26.2907	26.5566	26.8034	26.8144	26.8381	26.7973	26.8332	26.2293	26.4523	26.2395	26.4441	26.6614	26.2821	26.7472	26.9202	25.8865	25.9536	26.6495	26.3628	26.16	26.2881	26.4513	26.6368	25.7448	26.1764	25.841	25.6676	26.339	26.0809	26.483	26.4277	25.6211	25.7037	25.1942	25.1292	25.4775	25.4829	25.6114	25.7825
AJUBA_HUMAN	2	23.4154	23.1247	23.0043	23.2189	23.4693	24.198	24.0187	24.1428	22.9792	23.3574	23.2297	24.228	23.4561	24.1775	23.7008	23.8835	23.963	23.2764	23.3677	24.0157	23.5175	23.8055	23.9568	24.0098	23.3695	23.2396	23.5362	23.0227	23.7802	23.4916	23.7226	23.8736	23.41	23.7416	23.4241	23.5661	23.3079	23.8053	24.0993	23.5982	23.6925	23.8538	23.5748	23.5939	23.8204	23.9857	24.0331	23.6814
AK_YEAST	4	26.2222	25.9805	26.186	26.2473	26.0965	26.1673	26.4955	26.4191	25.8419	25.5844	25.9676	26.1368	26.3056	26.3025	26.1211	26.2782	25.555	25.9397	25.5313	25.8158	26.0868	25.5887	26.1901	26.1437	25.2959	25.3687	26.0727	25.7536	25.5012	25.5656	25.766	25.9184	25.0669	25.4355	25.137	24.8124	25.7281	25.3455	25.5875	25.759	24.9385	24.9268	23.8115	24.302	24.7315	24.6101	24.5944	24.9983
AK1A1_HUMAN	12	30.1654	30.0782	30.1138	30.2744	30.1902	30.2958	30.4175	30.4088	30.0237	30.0878	30.1316	30.2966	30.3126	30.4295	30.4466	30.3999	30.04	30.1298	30.0764	30.1862	30.3691	30.266	30.4616	30.4884	30.0505	30.1189	30.3504	30.2157	30.1868	30.3057	30.3664	30.432	30.0912	30.1574	30.1873	30.1297	30.2806	30.3773	30.4422	30.4088	30.0679	30.1212	30.2947	30.1881	30.2772	30.3557	30.3423	30.4078
AK1BA_HUMAN	8	27.1381	26.9621	26.8781	27.0145	27.0209	27.0349	26.9701	26.9772	27.0601	26.9938	26.9446	27.0462	27.0253	27.1184	27.1	27.1121	27.0616	27.0106	26.9559	26.9258	27.1232	27.0341	27.0895	27.2278	27.0948	27.0151	27.0665	27.0104	27.0526	27.0305	27.1583	27.1621	27.0826	26.9997	27.0447	27.0134	26.9958	27.125	27.167	27.218	27.0047	26.9643	27.2622	27.2095	27.0909	27.1357	27.0934	27.2212
AK1H_ECOLI	6	26.6927	26.6041	26.7076	26.752	26.8574	26.9402	27.0078	27.0105	26.5382	26.4154	26.6436	26.7895	26.8865	27.0271	27.0558	27.0453	26.6044	26.5857	26.6577	26.7541	26.9903	26.8329	27.1743	27.1412	26.5661	26.6544	26.7865	26.8397	26.9133	26.7344	27.0086	27.0827	26.7509	26.5261	26.829	26.919	26.9088	27.0407	26.9066	27.2636	26.6836	26.7304	26.9917	27.0903	26.9049	27.0264	27.0841	27.2576
AK2H_ECOLI	2	21.4934	21.5625	20.8595	20.9839	22.0442	21.6308	21.1193	21.6504	22.4461	22.6307	22.2343	21.6998	22.2781	22.4523	22.9035	22.6931	23.3125	22.7392	23.1925	22.1054	23.0662	23.2609	22.6696	22.9958	23.4543	23.5323	23.0071	22.9288	23.9145	23.4378	23.4888	23.3981	23.8666	23.3131	23.6861	23.6305	23.3409	23.8085	23.8938	23.7231	23.6992	23.6708	24.7684	24.501	24.0757	24.2449	24.0868	24.1911
AKAP8_HUMAN	3	27.4326	27.4107	27.6044	27.5867	27.8181	27.8245	27.9644	27.9467	27.2807	27.375	27.516	27.6712	27.8072	27.8967	27.9076	27.9564	27.2809	27.4162	27.4746	27.5786	27.731	27.7258	28.0133	28.0325	27.2926	27.3992	27.6335	27.622	27.6887	27.7773	27.9699	28.0275	27.2468	27.5001	27.436	27.6246	27.8376	27.8138	27.9906	28.0112	27.2083	27.4175	27.5313	27.7061	27.686	27.7727	27.8052	28.0149
AKAP9_HUMAN	4	23.591	24.0112	24.4042	24.7055	24.9202	24.0696	25.1403	25.5617	24.2824	24.0987	24.4073	23.8327	24.6533	25.0772	25.3861	25.4175	24.0911	24.1445	24.2822	24.7309	25.1278	24.5939	25.1606	25.8124	24.7652	24.6747	24.3281	25.0461	24.7824	25.0253	25.1239	25.2321	24.6569	24.1688	24.5404	24.7888	24.8553	24.5373	25.454	25.4791	25.0597	24.2236	25.1404	24.7838	24.6991	24.9995	25.2582	25.0231
AKP13_HUMAN	6	24.9814	25.0773	25.1109	25.2979	24.4941	25.2581	25.4562	25.2072	24.622	24.979	24.9899	25.2681	25.3464	25.5613	25.428	25.3593	24.9935	25.1702	25.0399	25.2512	25.4078	25.3209	25.637	25.2924	24.8948	24.8463	25.2494	25.1168	25.4384	25.4614	25.2041	25.3756	24.9467	25.0665	24.9933	25.1371	25.3231	25.4968	25.5983	25.1808	25.076	24.9829	25.156	24.842	25.2963	25.2838	25.573	25.0356
AKP8L_HUMAN	4	25.2901	25.3334	25.4908	25.5705	25.4866	25.7058	25.6752	25.828	25.3851	25.3103	25.6092	25.4258	25.6527	25.7154	25.7268	25.6165	25.4453	25.3962	25.5026	25.4542	25.6321	25.6992	25.6715	25.8631	25.4305	25.5013	25.6739	25.61	25.459	25.5473	25.8127	25.7623	25.5362	25.611	25.4614	25.5899	25.5966	25.6228	25.6942	25.5345	25.2221	25.4408	25.5601	25.619	25.6027	25.6207	25.6733	25.7592
AKT1_HUMAN	3	24.8839	24.7755	24.8331	24.6374	24.6145	24.5929	24.5406	24.6363	24.8816	24.9308	24.6492	24.9041	24.6122	24.8314	24.6813	24.6794	24.7632	24.852	24.7344	24.5328	24.7147	24.4786	24.7517	24.8635	24.6527	24.6402	24.8033	24.6373	24.4438	24.6728	24.7257	24.7747	24.7246	25.111	24.4906	24.475	24.5262	24.5824	24.6457	24.7482	24.8719	24.6791	24.545	24.5567	24.557	24.6687	24.5389	24.6566
AKTIP_HUMAN	2	23.6188	23.5498	23.5917	23.9611	23.6748	24.025	24.1362	24.01	23.7424	23.3439	23.7496	23.6686	23.8338	23.8517	23.9665	24.0016	23.4209	23.6471	23.4875	23.4581	24.0398	23.913	24.0631	24.068	23.4631	23.3986	23.6918	23.5637	23.8774	23.8941	23.9939	23.8313	23.5181	23.6928	23.5026	23.6533	23.9158	23.7722	23.857	24.071	23.4002	23.4418	23.6073	23.7738	23.7288	23.8119	23.9525	24.0018
AKTS1_HUMAN	2	25.0204	24.9297	24.7587	24.9205	24.6755	24.7769	25.2023	25.0639	25.0272	24.8622	24.815	25.0091	24.6684	25.3015	25.0695	25.0835	25.0738	24.9833	24.8218	24.982	24.5659	24.8945	25.1405	25.2416	25.0107	24.9343	25.1539	24.6897	24.7738	25.0328	25.0028	25.1062	25.0396	24.8891	24.9739	24.7038	24.745	25.1443	25.0908	25.2533	25.0441	24.9972	25.0161	24.8815	24.9134	24.9458	25.0212	24.9688
AL1A1_HUMAN	5	27.4312	27.3064	27.1987	27.4804	27.1949	27.3096	27.5503	27.4068	27.2943	27.3924	27.3231	27.4253	27.4954	27.5548	27.4603	27.3956	27.3634	27.2922	27.2093	27.3123	27.4907	27.3834	27.4173	27.6647	27.2793	27.2768	27.5628	27.2624	27.3294	27.4114	27.4048	27.4901	27.3845	27.236	27.3285	27.2214	27.273	27.4908	27.5154	27.5749	27.2771	27.3165	27.4704	27.2977	27.3387	27.4113	27.4847	27.475
AL1B1_HUMAN	10	28.0244	28.0421	27.9022	27.8255	27.8102	27.7576	27.7724	27.7769	28.0801	27.869	27.8406	27.8436	27.8002	27.8858	27.868	27.8991	28.0925	28.0002	27.8962	27.7633	27.9546	27.7206	27.7775	27.9977	28.1385	28.0254	27.9963	27.796	27.9513	27.7836	27.7853	27.987	28.118	27.8677	27.9523	27.9162	27.9301	27.8685	27.8478	28.0456	27.9427	27.8073	28.0476	28.0429	27.8006	27.8622	27.8464	27.9544
AL1L1_HUMAN	12	28.5137	28.4953	28.6695	28.6261	28.8527	28.7299	28.833	28.8342	28.4731	28.4336	28.5692	28.7361	28.8079	28.8115	28.9577	28.7995	28.4432	28.5012	28.5287	28.6319	28.7296	28.7054	28.8885	28.9743	28.4584	28.5063	28.8162	28.7175	28.6699	28.7363	28.8777	28.8243	28.4725	28.5404	28.6413	28.6144	28.7221	28.7183	28.8676	28.8436	28.3638	28.5456	28.6916	28.7799	28.6434	28.7217	28.7265	28.824
AL3A1_HUMAN	13	29.2939	29.1894	29.2874	29.3258	29.3477	29.2833	29.3996	29.3833	29.1596	29.1851	29.2278	29.3701	29.3647	29.4184	29.3777	29.4186	29.1779	29.2235	29.1937	29.2055	29.3684	29.2683	29.4204	29.5275	29.1665	29.1996	29.4036	29.2847	29.2639	29.2966	29.3688	29.4365	29.1905	29.2036	29.2111	29.2319	29.3374	29.3575	29.4578	29.5486	29.1182	29.167	29.3221	29.3682	29.3044	29.3027	29.3536	29.4695
AL3A2_HUMAN	12	29.3382	29.3039	29.4667	29.5109	29.5435	29.6288	29.7396	29.7936	29.3026	29.2753	29.4695	29.5547	29.6399	29.7699	29.7364	29.7146	29.2735	29.4059	29.4042	29.4319	29.6401	29.6306	29.7835	29.8332	29.2661	29.3401	29.5528	29.5288	29.582	29.6329	29.7513	29.8236	29.2747	29.4348	29.46	29.532	29.6327	29.6873	29.784	29.7968	29.2197	29.3605	29.6217	29.5831	29.6258	29.6385	29.6828	29.7836
AL4A1_HUMAN	5	27.1058	27.0602	27.1548	26.9698	26.8823	26.8629	26.8108	26.8188	27.0384	27.0316	26.9043	26.927	27.002	26.9095	26.8474	26.9818	27.1241	27.0765	26.9222	26.916	27.0045	26.9227	26.9216	27.0269	27.1824	27.1475	27.0579	26.9764	26.8947	27.0115	26.923	26.9733	27.1205	27.0737	26.958	26.8318	26.9447	26.8382	26.8974	26.9885	27.1407	27.0358	27.087	26.8018	26.953	26.8711	26.9301	26.978
AL7A1_HUMAN	11	28.4279	28.3189	28.4338	28.4606	28.4814	28.5271	28.6286	28.7274	28.3371	28.2977	28.3425	28.4641	28.5723	28.5936	28.6031	28.6331	28.3761	28.4443	28.4289	28.4255	28.6028	28.5308	28.7472	28.7684	28.3881	28.4069	28.5432	28.4988	28.4455	28.5136	28.6568	28.7308	28.3142	28.3839	28.4594	28.4413	28.6063	28.6002	28.7443	28.76	28.3845	28.3879	28.616	28.518	28.5145	28.5755	28.6356	28.8144
AL9A1_HUMAN	11	28.9169	28.7806	28.8836	28.9441	28.9772	28.9689	29.0675	29.1272	28.8213	28.7447	28.8285	28.9905	28.9836	29.0516	28.9776	29.0448	28.7181	28.7662	28.8019	28.8076	29.0835	28.9433	29.1068	29.1599	28.7731	28.7908	28.9889	28.9055	28.8925	28.9255	28.9734	29.1	28.7383	28.8597	28.8771	28.8509	29.0182	29.0405	29.1224	29.103	28.6994	28.8344	28.9613	29.0012	28.9121	28.9934	28.9558	29.1695
ALAA_ECOLI	3	21.9818	22.1125	22.2337	21.9166	23.0269	22.7664	22.3333	22.5577	22.6851	23.2414	23.0136	22.8753	22.7274	22.8738	23.4663	23.0811	23.1989	23.0707	23.4736	23.1976	23.4473	24.0352	23.7044	23.6581	23.7803	23.9913	23.3195	23.7568	24.0344	23.9066	24.1852	24.3406	23.8788	23.6998	24.1166	24.1845	24.033	24.3334	24.2932	24.6693	24.0728	24.2418	24.7562	24.821	24.8194	24.8149	24.7092	25.0582
ALAT2_HUMAN	6	26.7147	26.5441	26.7798	26.8233	26.8508	26.8634	26.988	27.0468	26.5458	26.5061	26.7115	26.8732	26.972	26.9684	27.0198	27.0172	26.4149	26.6292	26.615	26.7344	26.9485	26.8432	27.0728	27.1084	26.5216	26.6022	26.809	26.781	26.7704	26.819	26.9457	26.9243	26.4261	26.6439	26.6127	26.659	26.8569	26.7937	26.9732	27.0883	26.3751	26.4593	26.667	26.6708	26.7049	26.8104	26.766	27.0067
ALBU_HUMAN	3	27.2633	26.9177	27.0841	27.09	27.3234	27.3663	27.3639	27.3766	26.9503	26.7853	26.9742	27.2144	27.2511	27.3724	27.3593	27.3527	26.9241	27.0897	26.9671	27.0361	27.2434	27.1683	27.3333	27.5907	26.8351	26.8441	27.1255	27.0527	27.2377	27.1782	27.3089	27.5243	26.7813	27.0463	27.0073	27.0938	27.2695	27.2717	27.4123	27.5276	26.8145	26.8378	27.1788	27.2805	27.2112	27.2529	27.2581	27.5775
ALDA_ECOLI	15	29.2379	29.5981	29.4317	29.6678	30.0281	30.0457	29.8982	29.9111	30.2001	30.4654	30.3038	29.9909	30.0592	30.2426	30.7293	30.4423	30.5318	30.4085	30.6633	30.6567	30.6631	31.1788	30.7855	30.941	31.0615	31.0838	30.5609	30.8982	31.1204	31.2897	31.2048	31.2697	31.2981	30.9442	31.3313	31.4605	31.1156	31.5179	31.3868	31.557	31.3473	31.3822	31.9395	31.8611	31.8229	31.9278	31.9065	31.9751
ALDB_ECOLI	3	24.5032	25.9063	25.866	25.7803	25.8451	26.0504	26.0924	25.9217	25.8716	26.1141	26.115	26.0759	25.9771	26.262	26.4374	26.3002	26.07	26.1902	26.3002	26.3867	26.4188	26.5856	26.3775	26.2236	26.4087	26.5328	26.3847	26.407	26.4214	26.6844	26.6297	26.6245	26.6805	26.4575	26.665	26.6792	26.5162	26.8385	26.728	26.6843	26.6485	26.7776	27.1244	26.7113	26.9453	27.038	27.0351	26.9713
ALDH2_HUMAN	15	29.4596	29.3227	29.3372	29.4262	29.4187	29.5073	29.6258	29.6001	29.3313	29.2895	29.3112	29.5233	29.4894	29.6273	29.6193	29.6196	29.3183	29.3863	29.2804	29.3747	29.5544	29.5244	29.6903	29.7052	29.2879	29.3584	29.5188	29.4406	29.4133	29.5661	29.665	29.6971	29.3302	29.3225	29.4105	29.3393	29.4762	29.6202	29.6688	29.7138	29.3379	29.3363	29.4907	29.4953	29.4891	29.6079	29.6317	29.721
ALDH2_YEAST	3	25.5046	25.2971	25.4598	25.43	25.2797	25.3398	25.6295	25.6081	25.0823	25.0604	25.1591	25.3452	25.3689	25.3942	25.4004	25.3227	24.8561	25.0963	25.0007	25.0357	25.151	24.6675	25.2884	25.3738	24.5484	24.6296	25.3069	24.9664	24.7732	24.7061	24.9938	24.8327	24.3807	24.8013	24.5728	24.1539	25.0261	24.715	24.8518	24.8666	24.2103	24.2323	23.7226	23.456	23.8988	23.6902	24.0431	24.1845
ALDH3_YEAST	3	25.8662	25.5443	25.4797	25.486	25.1886	25.3394	25.4119	25.1449	25.4183	25.1568	25.1447	25.5067	25.2411	25.3383	25.0729	25.1601	25.2693	25.3577	25.0403	25.0452	25.2031	24.5583	25.2195	25.0787	24.9103	24.9009	25.3378	24.9295	24.6207	24.755	24.98	24.788	24.7997	24.7563	24.4687	24.2805	24.8109	24.4569	24.6541	24.7053	24.7272	24.4963	23.9547	23.9373	24.0167	23.7881	24.1077	24.0454
ALDH4_YEAST	8	29.2227	29.0889	29.1712	29.1125	29.0282	29.0076	29.198	29.1543	28.9239	28.727	28.8191	29.0642	29.0638	29.0949	28.9371	29.0311	28.8186	28.8461	28.7067	28.7888	28.9121	28.4443	28.9772	28.9451	28.4653	28.4262	28.9742	28.6494	28.4423	28.4684	28.7445	28.7583	28.289	28.4489	28.1569	27.9695	28.6027	28.3925	28.5815	28.5643	28.1584	28.0219	27.4972	27.529	27.8077	27.7445	27.8325	27.9979
ALDH5_YEAST	5	26.269	26.094	26.2473	26.1936	26.1716	26.246	26.3848	26.4931	25.8844	25.8187	25.8871	26.2434	26.2558	26.1764	26.0568	26.2354	25.8344	25.8569	25.7357	25.7992	26.1081	25.5824	26.1591	26.186	25.3861	25.3082	26.0218	25.7957	25.5106	25.6134	25.692	25.9463	25.1665	25.4297	25.2104	25.0448	25.8834	25.3483	25.6402	25.7269	25.1024	24.9683	24.5444	24.8081	24.8921	24.7549	24.6579	24.9319
ALDH6_YEAST	14	30.0284	29.7206	29.9327	29.9345	29.8285	29.9577	30.142	30.0985	29.5963	29.473	29.6342	29.8925	29.9353	30.0222	29.8716	29.9491	29.4427	29.5574	29.4663	29.5547	29.7748	29.3111	29.854	29.8595	29.131	29.1675	29.7791	29.4684	29.3514	29.2897	29.5804	29.6764	28.9687	29.2755	28.9627	28.8161	29.4782	29.1867	29.4818	29.4021	28.8043	28.8451	28.267	28.3846	28.6228	28.4998	28.6348	28.7908
ALDOA_HUMAN	17	32.5955	32.3182	32.3545	32.2595	32.4028	32.2976	32.3321	32.3911	32.4398	32.2357	32.2735	32.277	32.3523	32.3687	32.3081	32.4225	32.4139	32.3318	32.281	32.2604	32.3935	32.2662	32.4246	32.4594	32.4168	32.324	32.3171	32.3526	32.3276	32.2834	32.4344	32.4944	32.3976	32.3351	32.2977	32.3732	32.3623	32.3162	32.3919	32.5008	32.3871	32.3381	32.5616	32.5914	32.3002	32.3415	32.4426	32.5682
ALDOC_HUMAN	11	30.3058	30.3735	30.4645	30.5714	30.5719	30.7448	30.9314	30.8827	30.2743	30.3148	30.4911	30.611	30.666	30.822	30.8903	30.847	30.2612	30.4188	30.395	30.4878	30.6523	30.6468	30.9297	30.9431	30.2917	30.3671	30.6319	30.5289	30.5465	30.6841	30.854	30.8781	30.2652	30.4471	30.4565	30.4725	30.6723	30.6872	30.8015	30.8424	30.2544	30.38	30.5709	30.4688	30.6015	30.6553	30.6495	30.8469
ALE1_YEAST	2	23.4312	23.1692	22.9607	23.1377	22.7164	23.0469	22.9182	22.4686	23.1654	22.7429	22.9675	22.8613	23.059	22.7936	22.1403	21.8811	23.039	22.9117	22.6902	22.8384	22.5367	22.2474	22.6556	21.663	22.8659	22.7756	23.2257	22.7349	22.2667	22.0897	22.3544	22.1501	22.8229	22.8444	22.544	22.2567	22.2397	22.0044	21.8313	21.8525	22.7324	22.666	22.1297	22.1452	21.8551	21.6441	21.5284	21.8611
ALF_ECOLI	7	28.8364	29.166	29.0073	29.1965	29.6319	29.5656	29.4852	29.3916	29.7068	30.0399	29.7669	29.6178	29.6602	29.8483	30.2958	30.0494	30.0196	29.9675	30.1922	30.1903	30.3678	30.7987	30.3693	30.5893	30.4998	30.5542	30.1417	30.4445	30.7314	30.931	30.7889	30.8745	30.7825	30.4925	30.901	31.0574	30.6628	31.1965	30.9863	31.1996	30.7997	30.897	31.546	31.4712	31.5433	31.5767	31.5259	31.5525
ALF_YEAST	14	34.1055	33.7705	34.1007	33.9682	34.0346	33.9895	34.1129	34.1586	33.6852	33.4996	33.7644	33.936	33.9765	33.9999	33.8159	33.9284	33.5955	33.6743	33.5889	33.6168	33.8204	33.332	33.8518	33.8571	33.2119	33.2144	33.8402	33.5506	33.4221	33.2421	33.5444	33.6327	32.9556	33.4392	33.0035	32.9714	33.5837	33.1286	33.4262	33.4578	32.8448	32.9622	32.429	32.595	32.6992	32.4389	32.5485	32.8371
ALF1_ECOLI	6	25.9606	26.461	26.3004	26.6162	27.1241	27.087	26.973	27.0089	26.9946	27.3502	27.2419	26.9336	27.1654	27.2783	27.894	27.5323	27.358	27.2877	27.5555	27.6482	27.7992	28.295	27.9112	28.2073	27.9136	28.0382	27.5085	27.8731	28.174	28.3482	28.3017	28.4474	28.1448	27.9617	28.3554	28.519	28.239	28.6407	28.5747	28.7211	28.2231	28.4056	28.9241	28.9936	28.8889	29.0489	29.0553	29.164
ALG1_HUMAN	2	24.6399	24.3546	24.3715	24.4819	24.3554	24.0856	24.2186	24.0907	24.4593	24.2848	24.1449	24.1452	24.3854	24.2761	24.0742	24.071	24.396	24.0998	24.3758	24.467	24.3002	24.054	24.1298	24.1561	24.422	24.3449	24.4309	24.1919	24.2322	24.0234	24.1939	24.1733	24.4378	24.2777	24.2445	24.1442	24.2323	24.3658	24.0785	24.154	24.3492	24.3904	24.2776	24.3873	24.1701	24.2739	24.2963	24.0095
ALG12_YEAST	2	24.4939	24.5144	24.7863	24.7434	24.7801	24.7583	25.0695	24.956	24.3849	24.2484	24.4594	24.6829	24.8202	24.8956	24.6895	24.5883	24.3568	24.4157	24.45	24.3552	24.7767	24.4699	24.8439	24.4851	23.6869	24.0419	24.6296	24.5226	24.4639	24.39	24.5147	24.3456	23.8428	24.3	24.0347	24.1793	24.4881	24.2538	24.3396	24.2114	23.6654	24.0113	23.8832	24.0683	24.0125	23.7905	23.6687	23.9033
ALG5_HUMAN	3	26.6956	26.659	26.7322	26.8533	26.8315	26.9328	27.1305	27.11	26.5817	26.5806	26.7337	26.8527	26.8491	27.0974	27.1107	27.0407	26.5743	26.7259	26.686	26.7408	26.75	26.8836	27.0913	27.1669	26.5481	26.7244	26.8954	26.8008	26.708	26.8305	27.1325	27.0866	26.6281	26.6902	26.7393	26.7147	26.7852	26.945	27.0611	27.0101	26.5562	26.6087	26.5194	26.6723	26.939	26.8997	26.9082	27.0404
ALKB5_HUMAN	2	20.4033	19.6755	20.3557	20.2035	20.2725	20.1956	19.8256	20.734	19.5251	19.286	20.0665	20.1306	20.4244	19.9602	20.602	21.1565	20.0309	20.3009	20.1679	20.7857	19.3068	20.3402	21.1278	20.7509	19.9769	20.5007	19.6024	20.0558	20.3597	19.3489	20.6409	20.3788	19.8511	20.0321	20.0237	19.2558	19.5444	20.0781	20.6441	20.5123	18.0906	19.8063	20.6783	19.9594	19.8519	19.8869	20.5949	21.0804
ALKH_ECOLI	8	29.6188	29.7492	29.7217	29.9328	30.4016	30.3887	30.2186	30.2745	30.4029	30.6164	30.5467	30.1495	30.3733	30.4944	30.9145	30.759	30.7008	30.5623	30.8152	30.8998	30.9877	31.4451	31.0645	31.213	31.1922	31.2486	30.6825	31.1378	31.4593	31.5365	31.5448	31.5648	31.466	31.2109	31.5507	31.7681	31.3601	31.7603	31.5842	31.8215	31.512	31.5599	32.2422	32.2052	32.0248	32.145	32.1481	32.2564
ALLE_ECOLI	2	22.2696	22.4551	21.9731	21.912	21.7897	22.3784	22.0805	21.6379	23.0056	23.0986	22.5587	22.2452	22.0919	22.1624	22.8102	22.5381	23.2192	22.9011	22.9616	23.2266	23.3081	23.5991	22.8565	23.0993	23.6215	23.6188	23.0255	23.234	23.4429	23.8049	23.2858	23.3167	24.0725	23.3371	23.807	23.91	23.2524	23.9241	23.6	23.542	24.1184	23.8929	24.4785	24.1169	24.0175	24.2116	24.1424	24.0025
ALLR_ECOLI	1	22.8064	23.0693	22.9669	23.066	23.1677	23.3544	23.1661	23.2105	22.9693	23.1925	23.2632	22.8212	23.2927	23.4785	23.7027	22.7671	23.1486	23.4228	23.4416	23.3258	23.3958	23.6054	23.9562	23.7833	23.6557	23.5092	23.1992	23.4461	23.652	23.5852	23.6355	23.583	23.4715	23.5779	23.6158	23.803	23.6715	24.0065	23.8469	23.3728	23.6115	23.9803	24.018	24.193	24.1358	24.0245	23.951	24.0749
ALO_YEAST	7	27.4905	27.3298	27.49	27.4247	27.301	27.4039	27.6137	27.583	27.1343	27.0915	27.2606	27.423	27.348	27.4179	27.2834	27.3584	27.1086	27.1975	27.0696	27.0966	27.3678	26.8853	27.383	27.3039	26.8301	26.8233	27.2893	27.0902	26.8079	26.8827	27.0821	27.0853	26.5447	26.8817	26.6137	26.3091	27.0041	26.7471	26.9729	26.9556	26.436	26.4541	26.0653	26.0672	26.3142	26.1878	26.3507	26.4181
ALR_HUMAN	1	20.0224	20.7488	20.5497	20.6912	20.631	19.7834	20.2701	21.1267	21.0536	20.3033	20.0088	21.3166	20.1474	20.215	21.3216	20.9457	19.3529	20.4302	21.1914	20.6762	20.7883	21.1735	21.6865	21.3195	20.3811	20.1864	20.6486	21.1281	21.0744	20.2156	20.8902	20.9109	19.757	20.9125	21.0334	19.8984	21.17	20.6833	19.7562	21.3152	20.7292	20.4057	20.147	20.4723	20.4086	20.8214	20.5234	20.4473
ALR1_ECOLI	2	21.812	20.5777	20.1074	20.945	21.406	21.3577	21.3413	20.6569	21.3342	22.1551	20.956	21.5639	21.6731	21.8118	22.3296	22.0075	22.1236	21.6781	22.3421	22.5779	22.2149	22.7155	22.5824	22.2355	22.5452	22.7081	21.7019	21.9491	22.8843	23.0161	22.9256	22.5615	22.7084	22.4916	22.6758	22.9699	22.924	23.0493	22.6643	22.932	23.1109	22.5883	23.4622	23.291	23.4969	23.6399	23.252	23.5393
ALR2_ECOLI	2	21.2826	22.1999	21.9153	22.3013	23.131	22.8119	22.93	22.7019	23.064	23.6417	23.2975	23.0504	22.9594	23.0853	23.6315	23.4312	23.4518	23.3227	23.8165	23.61	23.6673	24.348	23.8834	23.9987	24.1724	24.1364	23.6327	24.0692	24.2412	24.467	24.2347	24.3176	24.1242	23.8434	24.3757	24.7256	24.1648	24.6907	24.5757	24.7764	24.4017	24.487	25.1195	25.3729	25.0474	25.1554	25.0918	25.2908
ALSB_ECOLI	4	23.2928	24.2349	24.8134	23.9551	24.2796	24.3073	25.8367	24.8773	24.4964	24.9584	24.8245	24.3743	24.4847	24.6023	25.0561	24.6	24.8882	24.7703	24.9403	24.9883	25.0371	25.6128	26.0502	24.707	26.2918	25.6989	25.411	25.3628	25.4638	25.626	25.6318	26.54	25.8477	25.7456	25.8992	29.4007	25.4774	25.9851	28.8565	25.1422	26.1284	26.0193	27.6107	29.4684	27.6047	26.3421	29.4721	25.5808
AMFR_HUMAN	4	24.8875	24.804	25.1054	25.1402	25.1552	25.1008	25.1139	25.2032	24.794	24.6486	24.919	24.9739	24.9848	25.1215	25.1489	25.0738	24.7972	24.9462	24.8277	24.9075	24.7891	24.9502	25.3337	25.3214	24.4928	24.6912	25.0196	24.8839	25.0168	24.9916	25.3046	25.312	24.6529	24.8292	24.7737	25.1424	24.999	24.8044	25.2012	24.9995	24.7836	24.5024	24.6441	25.0152	24.9493	24.7718	24.8425	25.2719
AMIC_ECOLI	2	20.1476	20.7585	20.5532	20.1402	21.4459	21.1364	21.2233	21.4877	21.4526	22.1461	21.9215	21.1406	21.3927	21.3005	22.1597	21.6584	22.076	22.337	22.1784	22.3092	22.2639	22.7757	22.2899	22.5803	22.804	22.8713	22.5619	22.5661	22.7667	22.8738	22.7566	23.0701	22.6866	22.7092	23.1455	23.1508	22.5085	23.221	22.8434	23.2849	23.1442	23.349	23.8386	23.7458	23.5756	23.617	23.6208	23.5663
AMMR1_HUMAN	2	22.3913	22.7606	22.7661	22.2457	22.4601	22.0436	22.2728	22.4268	22.5248	22.2999	22.6476	22.4483	22.4524	22.5368	22.1784	22.5853	22.4434	22.3812	22.6942	22.6756	21.5588	22.4692	22.2957	22.7331	22.5617	22.3941	22.0521	22.4211	22.3904	22.6789	22.5286	22.5542	22.5839	22.4523	22.7442	22.447	22.7104	22.2165	22.4836	21.8409	22.3906	22.3907	22.5155	22.2935	22.2284	22.4711	22.7846	22.5922
AMN_ECOLI	2	23.8865	24.3532	23.7798	24.081	25.6927	24.4227	24.4506	24.0216	24.3339	24.9378	24.5173	24.7323	25.8004	25.0182	25.3469	26.6312	24.5738	24.7364	25.2342	24.9094	26.0194	25.5722	25.1167	26.4886	25.3419	24.814	24.7923	24.7899	25.2535	26.614	26.7478	26.4043	25.1115	25.0147	25.6655	25.3965	25.9726	26.1842	25.3392	26.895	25.3412	25.3286	25.9562	25.8464	25.6896	26.5228	25.7944	27.6887
AMOT_HUMAN	2	24.9502	25.2214	25.4813	25.3209	25.4521	25.517	25.4394	25.1146	24.9861	25.1004	25.212	25.2699	25.1588	25.4364	25.1868	24.7855	24.9235	25.1105	25.1583	25.1428	25.3454	25.2499	25.4763	24.061	24.9262	24.9676	25.4327	25.2713	25.2706	25.4169	25.23	24.4338	25.0388	25.1483	25.0889	25.2781	25.4949	25.2291	24.6874	23.5793	24.9059	25.08	25.474	25.3825	25.2933	25.1162	24.6514	23.9926
AMPA_ECOLI	4	25.527	25.6702	25.7561	25.9367	26.2814	26.212	26.2647	26.2626	26.1644	26.295	26.2775	26.1233	26.2992	26.452	26.7226	26.725	26.3882	26.3613	26.5973	26.5879	26.6169	27.0386	26.8707	26.9826	26.8313	26.8827	26.5541	26.9278	27.0139	27.1977	27.1431	27.2034	26.9714	26.7439	27.1851	27.3261	27.0475	27.3916	27.283	27.4852	27.0406	27.1179	27.7309	27.6761	27.6233	27.694	27.6693	27.8337
AMPB_HUMAN	13	29.5632	29.5253	29.5685	29.6259	29.6152	29.6282	29.746	29.7336	29.5258	29.5026	29.5348	29.6082	29.7002	29.7591	29.7183	29.7395	29.5017	29.5786	29.5338	29.5716	29.681	29.6537	29.7601	29.8093	29.5179	29.4878	29.7191	29.6114	29.6204	29.6774	29.7641	29.7968	29.5324	29.5515	29.5847	29.5782	29.6578	29.6302	29.7705	29.8372	29.4458	29.4698	29.652	29.6638	29.711	29.6879	29.687	29.8907
AMPD_YEAST	2	24.6272	24.3378	24.4465	24.3586	24.2431	24.1664	24.5623	24.3849	24.0596	24.0758	24.1701	24.2717	24.3064	24.4387	24.2376	24.3001	24.2579	24.1356	23.8957	23.9375	24.2811	23.6565	24.2899	24.1023	23.607	23.526	24.2524	23.9006	23.5447	23.5528	23.7976	23.9054	23.3065	23.7601	23.2851	23.0424	23.8995	23.5398	23.6541	23.8114	23.4857	23.3665	22.5106	22.3932	22.8817	22.3147	22.6637	22.7983
AMPD2_HUMAN	2	25.0675	24.8395	24.9431	25.167	24.9695	25.2557	25.5321	25.4566	25.1023	24.9163	24.9908	25.1609	25.0624	25.3428	25.5371	25.3563	24.9883	24.9406	24.9555	25.2442	25.2314	25.2951	25.6049	25.4829	24.9265	24.9839	25.2274	25.0733	25.1238	25.4795	25.4392	25.3985	25.2325	24.8969	25.1486	25.0209	25.2691	25.349	25.4665	25.3873	25.0208	24.9681	25.2543	25.1504	25.1557	25.0045	25.425	25.3343
AMPL_HUMAN	17	29.8299	29.6881	29.8272	29.8314	29.8859	29.9209	29.9874	29.9928	29.6993	29.663	29.7773	29.8488	29.9677	30.029	29.9998	30.0911	29.7065	29.7435	29.7968	29.7894	29.9602	29.8713	30.096	30.1258	29.7144	29.7123	29.9015	29.8551	29.8459	29.8827	30.0214	30.1301	29.6997	29.8063	29.793	29.8238	29.9523	29.928	30.0364	30.144	29.6411	29.7596	29.933	29.948	29.8709	29.9242	29.9958	30.1266
AMPL_YEAST	5	28.0218	27.773	28.0666	27.9798	28.0759	28.0246	28.2648	28.2869	27.6642	27.498	27.7353	27.9742	28.0171	28.0786	27.8974	28.0276	27.4824	27.5989	27.5776	27.6049	27.861	27.4271	28.0585	27.9561	27.1531	27.1509	27.8307	27.674	27.3443	27.4195	27.6873	27.7226	26.9632	27.4041	27.0319	26.8258	27.5862	27.2294	27.4455	27.5412	26.8794	26.8288	26.3973	26.5145	26.6563	26.5661	26.7255	27.0052
AMPN_ECOLI	15	26.2285	26.3834	26.4185	26.5613	27.0631	26.7824	26.6583	26.7983	27.1621	27.3547	27.1741	26.8611	27.0073	27.0476	27.4703	27.213	27.3845	27.2862	27.5001	27.5407	27.542	28.0105	27.5878	27.7874	27.9744	27.9643	27.4422	27.8074	28.0128	28.1345	28.0889	28.0385	28.206	27.9151	28.2992	28.4432	28.0183	28.3775	28.1977	28.365	28.2654	28.2542	28.8697	28.9296	28.6601	28.7948	28.7138	28.8042
AMPP_ECOLI	7	25.2212	25.2839	25.0878	25.1105	25.4454	25.3105	25.3847	25.4538	25.801	26.0083	25.7041	25.3668	25.4224	25.4699	25.9302	25.6198	26.126	25.9346	26.0113	26.1929	26.1461	26.4262	26.1599	26.1952	26.4932	26.6328	25.9761	26.2572	26.4924	26.6347	26.4999	26.511	26.8158	26.4218	26.8697	26.9344	26.5355	26.8436	26.6626	26.8948	26.9588	26.8733	27.4647	27.3047	27.1418	27.3192	27.2599	27.3282
AMRA1_HUMAN	2	21.2339	22.1742	22.2068	22.2302	22.6466	22.6306	22.8969	22.6554	21.881	22.2218	22.196	22.3077	22.154	22.6332	22.2525	22.6411	21.7025	22.0982	22.2236	22.1672	22.0726	22.3524	22.786	22.5911	22.1528	22.3146	22.5417	22.1755	22.4806	22.689	22.8985	22.7179	22.0872	22.2179	22.6525	22.3846	22.2716	22.5656	22.7832	22.4966	21.9545	22.3248	22.265	22.5087	22.8002	22.2926	22.9478	22.5448
AMRP_HUMAN	7	26.4271	26.1857	26.3511	26.4074	26.5735	26.6078	26.5751	26.6594	26.2713	26.1518	26.3247	26.4644	26.4031	26.6201	26.4932	26.6114	26.1652	26.2399	26.3129	26.2578	26.506	26.4165	26.6569	26.7211	26.1673	26.2205	26.3153	26.3009	26.3495	26.3385	26.48	26.5836	26.0252	26.288	26.3058	26.4303	26.4677	26.4706	26.5421	26.6926	26.0236	26.1497	26.3324	26.5965	26.3621	26.3	26.3627	26.6233
AN13A_HUMAN	2	21.9649	21.9574	20.9859	21.8087	21.2736	21.3989	21.3471	21.157	21.879	21.4284	21.096	21.5617	21.3369	21.5857	20.4895	21.4513	21.6077	21.6431	21.6654	21.0938	21.8936	21.1266	21.0908	21.8739	21.935	22.0571	21.6935	21.9699	21.518	21.7107	21.5048	21.7336	22.3223	21.7213	21.6353	21.7036	21.5876	21.7404	21.4938	21.4233	21.8408	21.5389	22.0618	21.5243	21.496	21.4836	21.7383	21.6472
AN32A_HUMAN	4	28.841	28.5361	28.6397	28.5629	28.6858	28.6807	28.6922	28.7403	28.6478	28.5095	28.5703	28.7104	28.7453	28.7923	28.7134	28.798	28.5373	28.6397	28.5862	28.6088	28.8329	28.6992	28.7969	28.8387	28.5947	28.5811	28.7058	28.7156	28.6209	28.6414	28.7321	28.8787	28.5648	28.6232	28.6574	28.685	28.7008	28.7397	28.7889	28.8606	28.5125	28.5376	28.8645	28.8626	28.6065	28.6314	28.7339	28.8604
AN32B_HUMAN	3	29.2039	28.949	29.2666	29.2351	29.4326	29.3944	29.5302	29.5602	29.0764	28.9296	29.1772	29.3556	29.4215	29.5392	29.5009	29.5419	28.9799	29.1253	29.1887	29.1763	29.4699	29.4306	29.5752	29.6133	28.9848	29.0806	29.3788	29.1828	29.3566	29.4315	29.512	29.6295	28.9436	29.1863	29.2185	29.271	29.4351	29.418	29.5562	29.7284	28.934	29.0844	29.402	29.4735	29.3774	29.3935	29.4502	29.651
AN32E_HUMAN	4	28.4873	28.4874	28.6397	28.6724	28.6873	28.7141	28.8579	28.8282	28.5016	28.4596	28.633	28.7231	28.7408	28.8731	28.8288	28.7839	28.4195	28.5471	28.5475	28.5508	28.7744	28.6651	28.8497	28.9629	28.4553	28.5047	28.7389	28.6206	28.6775	28.6791	28.7652	28.7914	28.398	28.6059	28.6042	28.6017	28.7359	28.7791	28.8373	28.8583	28.4019	28.5419	28.7389	28.6267	28.7124	28.7617	28.7285	28.9054
ANAG_HUMAN	4	24.9863	25.0945	25.0281	25.1146	24.9862	24.9064	25.0531	25.0507	24.9056	24.9608	24.9434	25.0607	25.0841	25.0745	25.0652	25.0762	25.088	25.072	24.8496	24.9271	25.2025	25.0811	25.0522	25.0644	25.0406	24.8938	25.1645	25.0246	24.7472	25.0456	25.0319	25.1912	24.8896	24.9591	25.0989	24.8434	24.9556	25.1627	25.0837	25.1484	24.9505	24.8981	25.1528	25.007	25.0869	25.0431	25.1631	25.1585
ANC2_HUMAN	4	26.125	26.1573	26.2158	26.1479	26.1934	26.0805	26.2247	26.3422	26.0737	26.0204	26.2076	26.2173	26.2462	26.1517	26.2548	26.1645	26.104	26.0646	26.2211	26.2393	26.3131	26.0648	26.415	26.3452	25.9839	25.9966	26.2872	26.3854	26.277	26.2405	26.3403	26.1614	26.0694	26.1946	26.1576	26.2505	26.3424	26.2506	26.2233	26.1894	26.0437	26.1448	26.4468	26.4839	26.1675	26.2649	26.2728	26.1805
ANCHR_HUMAN	2	20.5014	21.1088	20.96	20.7323	19.9876	19.8431	20.2446	19.2935	20.8242	20.5108	20.4913	19.908	20.2763	19.502	20.1289	19.7396	21.2029	20.197	20.5687	20.198	19.656	20.0082	19.8491	19.9894	20.6266	20.7164	20.4962	20.7155	18.9912	20.5711	19.1202	20.2846	20.3274	20.1362	20.2339	19.6065	19.154	20.7312	19.7201	19.5131	20.7257	20.8038	20.5134	19.8974	20.0421	20.0395	19.6104	20.05
ANFY1_HUMAN	6	26.0872	26.017	26.0513	26.1873	26.0208	25.9402	26.1827	26.0869	26.0126	26.0286	25.9862	26.113	26.1281	26.1888	26.2176	26.0234	25.9856	26.002	25.9811	26.021	26.1035	25.9905	26.1327	26.2319	25.9506	25.8952	26.2519	25.9973	25.9889	26.1724	26.1401	26.1488	25.8546	25.9557	26.1213	25.8817	26.0935	26.1501	26.2513	26.1328	25.9583	25.8943	26.0893	25.8156	25.967	26.1988	26.0651	26.1214
ANK3_HUMAN	10	27.5452	27.3142	27.6829	27.7017	27.6892	27.7922	27.9912	27.9606	27.1929	27.156	27.4556	27.6085	27.7327	27.7608	27.725	27.8618	27.1248	27.3556	27.1792	27.3695	27.5985	27.3008	27.8382	27.761	26.9895	27.0544	27.4648	27.3781	27.3133	27.1725	27.5064	27.7378	26.8649	27.1383	26.8472	26.9602	27.389	27.2371	27.4381	27.4586	26.7402	26.932	26.7588	26.8156	26.8918	26.8468	26.9115	27.1201
ANKH1_HUMAN	6	25.1334	25.2202	25.4014	25.1516	25.382	25.5053	25.5616	25.5438	24.9679	25.1722	25.0283	25.4231	25.6164	25.6324	25.4489	25.5509	25.0395	25.2216	25.2491	25.3029	25.5476	25.5742	25.7683	25.7858	25.0501	25.0739	25.3785	25.2138	25.3296	25.4719	25.4483	25.6993	25.0291	25.3214	25.1713	25.3482	25.4898	25.525	25.6577	25.4302	24.809	25.1767	25.2072	25.2918	25.5961	25.4793	25.521	25.7059
ANKL2_HUMAN	8	26.5378	26.4111	26.5006	26.5763	26.5214	26.6288	26.6333	26.551	26.8226	26.8982	26.7338	26.7023	26.6845	26.7651	26.8804	26.8022	26.8799	26.9099	26.8812	26.8782	26.8992	27.0254	26.965	26.9518	27.1918	27.2268	26.9992	27.0231	26.9954	27.1017	27.1455	27.0513	27.4701	27.0668	27.3404	27.2294	26.9793	27.1766	27.1294	27.1065	27.4648	27.3194	27.7566	27.5002	27.4289	27.6153	27.5707	27.3441
ANKY2_HUMAN	2	23.6451	23.4789	23.3721	23.3529	23.0176	22.4279	22.6305	22.5507	23.3118	23.1696	22.907	23.1033	22.7075	22.6551	22.537	22.7969	23.3638	23.1609	23.0067	22.9638	23.2376	22.4122	23.0344	22.3457	23.3479	23.1339	22.9955	23.2832	22.4412	23.011	22.516	22.2599	23.3882	23.2078	23.3149	23.0044	22.8725	23.1008	22.5504	22.533	23.5334	22.9712	23.064	23.0898	22.5202	22.9687	22.5869	22.5568
ANKZ1_HUMAN	5	25.042	24.9422	24.8318	24.9282	24.8679	24.9558	25.0835	24.9538	24.7671	24.882	24.8216	24.9587	25.0311	25.1501	25.1241	24.9775	24.8122	24.8992	24.8426	24.9063	24.9339	24.8237	25.1226	25.0727	24.8506	24.7127	25.0554	24.7503	24.942	25.022	24.9328	25.0772	24.74	24.8981	24.9095	24.8658	24.9382	25.0186	25.0667	25.1889	24.8843	24.7682	24.8896	24.9494	24.9878	25.003	24.8807	25.1426
ANM1_HUMAN	11	29.9318	29.72	29.8887	29.8852	29.9962	30.0082	30.1033	30.0917	29.7867	29.6946	29.7641	29.9281	29.984	30.0814	30.0337	30.0856	29.7112	29.7604	29.8059	29.865	29.9678	29.9675	30.1449	30.1966	29.7101	29.7255	29.9046	29.8621	29.9039	29.9313	30.0905	30.1772	29.756	29.8218	29.8197	29.8851	29.9955	30.003	30.0801	30.1613	29.7057	29.7282	29.9241	30.034	29.9199	29.9538	30.0211	30.2129
ANM3_HUMAN	4	25.8097	25.608	25.5003	25.476	25.1693	25.2906	25.3618	25.3967	25.7618	25.5824	25.4717	25.4366	25.41	25.346	25.2781	25.4178	25.7927	25.6149	25.4971	25.4402	25.6089	25.4172	25.3027	25.2809	25.7408	25.6543	25.6818	25.3973	25.3763	25.381	25.3372	25.3067	25.824	25.4637	25.5061	25.3626	25.348	25.3781	25.4003	25.4794	25.6883	25.5961	25.724	25.3806	25.3515	25.3349	25.5138	25.4486
ANM5_HUMAN	13	29.2009	29.0327	29.0931	29.2115	29.1881	29.1696	29.3068	29.2856	29.0583	29.0507	29.1364	29.2437	29.2349	29.389	29.2866	29.3588	29.0484	29.0997	29.069	29.1906	29.2912	29.3002	29.3846	29.4286	29.0378	29.1194	29.2342	29.1799	29.2072	29.2627	29.3004	29.4184	29.1039	29.1248	29.1851	29.0823	29.2368	29.2294	29.3282	29.3516	29.0586	29.0851	29.2561	29.2737	29.3104	29.2487	29.2637	29.3082
ANM9_HUMAN	3	24.8411	24.8522	24.7803	24.8654	24.9145	24.6486	25.0843	24.8413	24.8043	24.4865	24.692	24.8183	24.9723	24.978	24.922	24.9805	24.8965	24.8608	24.7784	24.6984	24.9864	24.7686	25.1332	24.8589	24.7232	24.8854	25.0037	24.9029	24.6585	25.1064	24.878	24.8658	24.9685	24.7609	24.8939	24.8692	24.7333	25.1113	24.9301	25.0461	24.614	24.8556	24.7914	25.1089	24.8618	25.0307	25.161	24.6825
ANR17_HUMAN	7	26.8001	26.6561	26.6529	26.8192	26.6806	26.7316	26.8827	26.7887	26.5895	26.6009	26.6429	26.8066	26.7314	26.9223	26.8341	26.7882	26.6501	26.5953	26.616	26.6729	26.7048	26.6701	26.876	26.9648	26.4972	26.5214	26.8137	26.6366	26.6719	26.6852	26.7836	26.84	26.5416	26.5152	26.6308	26.5605	26.6674	26.7179	26.8522	26.7148	26.4765	26.4551	26.5883	26.4505	26.623	26.5801	26.5787	26.6616
ANR27_HUMAN	3	22.6081	22.3222	22.1733	22.7874	21.6845	23.0347	22.4981	23.0839	22.1204	22.7829	22.6141	22.6427	22.8687	22.8724	22.9776	23.2317	22.4372	22.6848	22.9837	22.6762	22.8628	22.9035	22.6664	22.681	22.4087	22.0162	22.641	22.351	22.9843	22.8472	22.5983	23.344	21.9419	22.807	22.4353	22.9493	23.1435	22.8464	23.2321	22.1804	22.557	22.3008	22.5118	21.7445	22.7573	23.163	23.0129	22.4796
ANR28_HUMAN	5	25.0729	25.2036	25.1507	25.1626	24.9759	25.2068	25.2483	25.2503	25.0207	24.9812	25.084	25.0509	25.2194	25.1792	25.1801	25.163	24.9366	25.0573	25.0125	24.9479	25.2648	25.135	25.2073	25.2837	25.0158	25.1396	25.0253	25.0154	24.9562	25.0865	25.2056	25.2385	24.919	25.1522	25.0574	24.872	24.9127	25.1559	25.2236	25.2565	24.9896	24.9585	25.0877	24.9127	25.0555	25.0341	25.0762	25.1104
ANR39_HUMAN	2	22.6995	22.95	22.6625	22.7312	20.2102	23.1129	23.6761	23.4551	22.7447	22.9961	22.9597	23.2296	23.0997	23.7333	22.7962	23.5821	22.8707	22.9696	23.0376	22.8084	23.0067	23.5802	23.6024	23.5083	22.937	22.4149	23.0383	22.662	22.8967	23.6266	23.6208	23.2719	22.5625	22.7541	22.4085	23.3715	23.419	23.414	23.2834	22.4731	23.1736	22.9648	22.8658	20.6712	23.4147	23.5373	23.0263	22.8387
ANS1A_HUMAN	7	26.2223	25.9364	26.0488	26.0801	26.1365	26.1964	26.2672	26.2753	26.1509	25.9982	26.0033	26.1953	26.0187	26.2117	26.1167	26.2697	25.9948	26.0895	25.9983	26.0017	26.2881	26.1726	26.2771	26.2449	26.0739	25.9882	26.1375	26.0598	26.1462	26.08	26.2338	26.3802	26.0349	26.0466	26.1113	26.0839	26.2207	26.1017	26.225	26.3444	26.0608	26.0268	26.1456	26.2193	26.1643	26.1435	26.2845	26.3508
ANX11_HUMAN	10	29.5765	29.5072	29.5194	29.5644	29.4829	29.5408	29.6133	29.6034	29.477	29.4299	29.4643	29.5737	29.619	29.6646	29.6417	29.6835	29.445	29.521	29.4768	29.5157	29.7197	29.5636	29.6846	29.7101	29.5164	29.5267	29.643	29.5417	29.4593	29.5944	29.6246	29.6836	29.5108	29.5387	29.5105	29.4346	29.5312	29.613	29.6629	29.7157	29.4331	29.475	29.7048	29.5749	29.5224	29.6287	29.6489	29.7458
ANXA1_HUMAN	11	29.027	28.8921	28.9349	29.0205	29.0632	29.025	29.0893	29.0643	28.9491	28.813	28.8909	29.0231	29.0617	29.155	29.0939	29.1376	28.8845	28.9248	28.823	28.8874	29.1521	29.0334	29.1278	29.1778	28.8761	28.8673	29.0448	28.9371	29.0168	29.0077	29.0985	29.1886	28.8976	28.8855	28.901	28.8968	28.9626	29.0437	29.0927	29.1902	28.8072	28.8416	28.9996	29.0735	28.9553	29.0412	29.0387	29.1771
ANXA2_HUMAN	21	33.3934	33.3163	33.3867	33.4083	33.3778	33.3839	33.4331	33.3937	33.2668	33.3098	33.3223	33.3967	33.4491	33.4985	33.4335	33.4092	33.3305	33.3329	33.3336	33.3321	33.4858	33.3625	33.4685	33.4602	33.2951	33.3611	33.4876	33.3736	33.3534	33.4184	33.3792	33.4156	33.3477	33.3577	33.3817	33.334	33.4079	33.4093	33.4614	33.4247	33.3031	33.3219	33.5336	33.4379	33.3733	33.4333	33.4403	33.3685
ANXA3_HUMAN	12	29.6853	29.5909	29.7308	29.7712	29.8718	29.8676	30.0128	29.9886	29.5411	29.5718	29.6883	29.825	29.8758	30.015	29.9945	29.9576	29.5231	29.6393	29.656	29.6991	29.9575	29.8377	30.0029	30.0711	29.5382	29.6427	29.8575	29.7416	29.8507	29.8438	29.9574	30.0205	29.5489	29.6312	29.6943	29.7639	29.9136	29.8637	30.0487	30.0304	29.4719	29.6131	29.8492	29.8825	29.8383	29.8819	29.9437	29.9758
ANXA4_HUMAN	9	30.1332	30.0023	30.1335	30.1065	30.1588	30.1804	30.2653	30.3119	29.9871	29.9637	30.0371	30.1683	30.2436	30.3134	30.2911	30.294	30.006	30.0337	30.0276	30.0133	30.2268	30.1441	30.3439	30.3955	29.9812	30.0698	30.1925	30.1125	30.1064	30.1354	30.2546	30.3354	29.9919	30.0852	30.0729	30.0603	30.1951	30.1698	30.3179	30.3292	29.9553	29.9914	30.1277	30.139	30.0931	30.2016	30.1864	30.2823
ANXA5_HUMAN	10	28.9176	28.8851	29.0968	29.0108	29.0704	29.1991	29.1881	29.2914	28.8216	28.7818	28.9274	29.0532	29.2102	29.2608	29.262	29.3687	28.8194	28.8763	28.8912	28.9457	29.2576	29.1409	29.2583	29.4159	28.8269	28.9432	29.0478	29.1064	29.0656	29.1486	29.2729	29.4022	28.8178	28.9503	29.0109	29.0693	29.1401	29.147	29.3094	29.3615	28.8256	28.8762	29.1869	29.1184	29.0992	29.1662	29.2317	29.3943
ANXA6_HUMAN	23	30.2633	30.1016	30.2971	30.2877	30.3422	30.3755	30.4634	30.5132	30.0518	30.1057	30.2191	30.2924	30.3721	30.4715	30.4986	30.4779	30.0852	30.1944	30.1442	30.1832	30.4382	30.3572	30.5	30.5526	30.0698	30.1346	30.3343	30.249	30.262	30.3168	30.4129	30.5352	30.0042	30.1814	30.1937	30.2706	30.3643	30.3738	30.4723	30.5229	30.0046	30.1476	30.3327	30.3731	30.3254	30.326	30.4366	30.475
ANXA7_HUMAN	8	28.1175	27.8941	28.0053	28.0267	27.9742	27.9249	28.1067	28.0862	27.9482	27.9668	27.9048	28.082	27.9791	28.1342	28.125	28.1351	27.9778	27.9812	27.8952	27.8703	28.1948	27.9983	28.0719	28.0914	27.9914	27.9385	28.1008	28.0284	27.9773	27.9016	28.0182	28.0491	27.9065	27.8848	27.9773	27.8985	28.0323	28.0551	28.0969	28.1027	27.9146	27.9049	28.1441	28.133	27.9827	28.0461	27.987	27.9859
ANXA9_HUMAN	3	24.0565	24.1041	23.8558	24.1271	24.1073	23.932	23.7558	23.4341	24.1364	23.9599	23.9599	24.0166	24.0703	24.1207	23.8809	23.2557	24.0987	24.1017	24.0629	23.904	24.0659	24.0154	23.7562	23.4154	24.2807	24.0743	24.1711	23.7893	24.4198	24.0007	23.7301	23.2413	24.1702	24.0808	24.1756	23.9442	23.9216	23.8545	23.8361	23.7043	24.1648	24.1504	24.2183	24.0999	23.9664	24.1737	23.9011	23.5931
AOFB_HUMAN	7	26.7473	26.4999	26.6023	26.599	26.8641	26.7421	26.9065	27	26.586	26.4727	26.5326	26.7118	26.7718	26.8005	26.8574	26.9325	26.5839	26.4906	26.5821	26.6092	26.8106	26.6931	26.9264	26.91	26.5903	26.6436	26.7168	26.6503	26.6251	26.683	26.92	26.9266	26.5841	26.659	26.6088	26.6803	26.723	26.7228	26.8381	26.9218	26.4877	26.5362	26.7034	26.8177	26.5843	26.6888	26.7161	26.9381
AP1B1_HUMAN	6	27.7034	27.597	27.6789	27.6321	27.6576	27.6609	27.8898	27.7935	27.5901	27.5259	27.675	27.7525	27.7212	27.6904	27.8085	27.8553	27.5663	27.6013	27.598	27.6128	27.6215	27.7283	27.8673	27.8735	27.6666	27.585	27.6908	27.6449	27.7227	27.6569	27.801	27.9429	27.5994	27.6018	27.6037	27.568	27.8023	27.767	27.8076	27.8912	27.5053	27.6494	27.5347	27.6821	27.7208	27.7166	27.8385	27.835
AP1B1_YEAST	2	24.6101	24.4626	24.559	24.6521	24.7082	24.4924	24.7278	24.666	24.1245	24.1455	24.2425	24.7491	24.6885	24.6339	24.5747	24.5785	24.0032	24.2712	24.219	24.4023	24.5578	24.168	24.4445	24.6062	23.8448	23.7486	24.3999	24.1236	24.256	24.2597	24.2419	24.4769	23.7919	24.0686	23.9803	23.5927	24.1969	24.1676	24.2498	24.3877	23.6015	23.5708	23.3676	23.2094	23.7885	23.4657	23.4664	24.0865
AP1G1_HUMAN	10	28.1317	27.908	27.9599	27.9408	27.8634	27.9061	28.0538	28.2	27.9996	27.8428	27.9322	27.9335	28.0214	28.0594	28.137	28.1426	27.8584	27.9414	27.8468	27.8607	28.1818	27.9735	28.1103	28.2266	28.0517	27.931	27.9438	27.8988	27.8396	28.1141	28.0935	28.2386	28.0039	28.0084	27.9667	27.8514	27.9985	28.0089	28.2304	28.2727	27.9146	27.9774	28.1575	27.9647	27.9755	28.1668	28.2457	28.1978
AP1G1_YEAST	3	23.2786	23.2245	23.2551	23.1063	23.0228	23.0039	23.257	23.3331	22.8246	22.5614	22.9312	22.9216	23.0654	23.2083	22.7504	22.5629	22.9034	22.9279	22.6291	22.5519	23.0514	22.2666	22.4907	22.3849	22.6118	22.293	22.8206	22.3906	22.3391	22.0129	22.2084	22.4652	22.3557	22.23	21.8255	21.3433	22.4973	21.6995	22.1022	21.5167	22.0296	21.8645	20.9052	20.9476	20.9867	21.2344	21.1362	20.2993
AP1G2_HUMAN	4	24.7352	24.6382	24.8559	24.9543	24.7357	25.1831	24.9793	25.2313	24.6196	24.8137	24.731	24.956	24.93	25.0587	25.3354	25.2908	24.557	24.6897	24.8074	24.7848	25.2985	24.9989	25.0111	25.3148	24.7931	24.8253	25.1487	24.8779	24.9628	25.072	25.2492	25.177	24.732	24.8938	24.9653	24.9782	25.1833	25.1374	25.1466	25.2704	24.7428	24.6989	25.1994	25.1323	25.0984	25.0582	25.0794	25.2448
AP1M1_HUMAN	3	24.7093	23.9968	24.2852	24.3118	23.9957	23.6688	24.0552	23.5199	24.5889	24.2699	24.2329	24.3649	24.0332	23.6161	23.5774	23.5887	24.398	24.5619	24.1375	24.1067	24.109	23.8705	23.6922	23.6864	24.4642	24.5493	24.2144	24.0923	23.7089	24.101	24.0132	23.8202	24.7123	24.2102	24.3681	24.1101	23.877	24.099	23.9088	23.9559	24.6837	24.4284	24.3848	24.1572	23.9207	24.1052	24.1427	23.9615
AP1M2_HUMAN	8	27.4996	27.3227	27.2389	27.2848	27.2716	27.2566	27.2253	27.3498	27.4817	27.2938	27.1745	27.3289	27.3323	27.3827	27.2158	27.3293	27.5483	27.4165	27.1556	27.0993	27.1931	27.1977	27.4388	27.3895	27.4987	27.3625	27.3511	27.133	27.2142	27.1132	27.255	27.336	27.3445	27.4127	27.3817	27.2043	27.1519	27.1111	27.2325	27.4716	27.306	27.0999	27.1948	27.3875	27.0893	27.0526	27.1343	27.4598
AP1S1_HUMAN	2	26.2921	26.2678	26.388	26.4003	26.515	26.4415	26.5433	26.6767	26.2556	26.3067	26.3698	26.4367	26.5199	26.5174	26.5239	26.6646	26.3865	26.3785	26.3133	26.3849	26.4491	26.5	26.5747	26.6428	26.2051	26.2453	26.486	26.3199	26.3318	26.3805	26.5642	26.5588	26.172	26.2819	26.3443	26.2537	26.4364	26.483	26.6552	26.6928	26.1292	26.3184	26.4742	26.4635	26.3036	26.5014	26.5291	26.5898
AP2A1_HUMAN	23	30.0646	29.8983	30.0336	29.9759	30.0793	30.0781	30.1936	30.2785	29.8578	29.8493	29.9305	29.9904	30.1281	30.2226	30.1665	30.2234	29.8425	29.9085	29.8966	29.8563	30.1042	30.0483	30.2809	30.3083	29.7732	29.8051	30.0161	29.9091	29.9609	30.0249	30.1385	30.3038	29.8017	29.8959	29.9285	29.9054	30.0701	30.0522	30.1809	30.2892	29.7848	29.7882	29.926	30.0376	29.9748	29.9649	30.0906	30.2961
AP2A2_HUMAN	11	27.7243	27.4797	27.6231	27.6005	27.6255	27.6296	27.7918	27.7662	27.5306	27.519	27.6163	27.6998	27.6368	27.8511	27.8413	27.774	27.4651	27.6247	27.4926	27.545	27.8336	27.686	27.779	27.7943	27.4991	27.5121	27.7053	27.5502	27.6352	27.6741	27.7297	27.7684	27.6187	27.5108	27.562	27.5654	27.6835	27.7273	27.8345	27.7957	27.5247	27.4776	27.6956	27.6117	27.5984	27.6969	27.642	27.8067
AP2B1_HUMAN	13	29.3614	29.3269	29.3571	29.4716	29.4244	29.5009	29.6129	29.6395	29.2256	29.3509	29.3364	29.5089	29.5132	29.6699	29.6022	29.653	29.2792	29.3285	29.3628	29.3713	29.5612	29.4843	29.6368	29.734	29.2875	29.3102	29.4851	29.4245	29.4361	29.5308	29.5825	29.7022	29.2858	29.3396	29.3923	29.421	29.5616	29.6014	29.7101	29.6796	29.2123	29.2862	29.4462	29.5011	29.4304	29.603	29.5511	29.6256
AP2M1_HUMAN	7	27.8156	27.6931	27.8164	27.8397	27.8961	27.9084	28.0187	28.0193	27.6831	27.6665	27.7661	27.9353	27.9271	28.0357	27.9631	27.9695	27.6529	27.7479	27.7015	27.7708	27.9232	27.8767	28.0179	28.1147	27.6251	27.7219	27.9281	27.7655	27.7986	27.8522	27.9575	28.0474	27.6393	27.6865	27.7463	27.7678	27.9091	27.9641	28.0154	28.1054	27.6062	27.7565	27.8346	27.9121	27.8572	27.9069	27.9782	28.1216
AP2S1_HUMAN	2	25.0491	25.0719	25.0707	25.0614	25.1445	24.9496	24.6911	24.5991	25.0856	24.5537	24.9351	25.1254	25.0961	25.1418	24.7657	24.9713	25.0361	24.8457	24.9715	24.7401	24.9131	24.6795	24.7965	25.075	24.8944	24.8833	25.1208	24.8939	24.7507	24.89	24.8803	24.8193	24.7431	24.8037	24.7525	24.8647	24.7723	24.9127	24.8991	25.0418	24.8883	24.8854	24.7828	25.1623	24.8162	24.9081	24.8955	24.9814
AP3B1_HUMAN	13	28.2173	28.038	28.2558	28.2883	28.3876	28.4444	28.5683	28.5434	28.1129	28.0649	28.1882	28.3184	28.3982	28.5321	28.5169	28.5534	28.095	28.1225	28.211	28.2468	28.4565	28.3498	28.5637	28.646	28.0743	28.0546	28.3264	28.274	28.2723	28.3723	28.4998	28.6243	28.0534	28.1811	28.1878	28.1986	28.4173	28.3934	28.5514	28.6123	27.9944	28.0982	28.312	28.3377	28.2656	28.3499	28.3549	28.6073
AP3D1_HUMAN	17	28.9583	28.9002	28.9926	29.0454	29.0027	29.1019	29.2228	29.2217	28.8018	28.7843	28.9512	29.0799	29.0744	29.2104	29.1911	29.1877	28.8445	28.9238	28.9039	28.9847	29.1565	29.1122	29.2118	29.2731	28.8694	28.9461	29.07	28.9947	28.9704	29.069	29.169	29.2636	28.8292	28.949	28.9691	28.9129	29.026	29.0879	29.1805	29.2352	28.7754	28.9022	29.1034	28.983	29.0104	29.1415	29.1742	29.2361
AP3M1_HUMAN	8	28.7287	28.6577	28.7902	28.8385	28.8098	28.7042	28.8362	28.7826	28.6875	28.6779	28.8262	28.859	28.9445	28.853	28.8101	28.7781	28.6524	28.8135	28.7223	28.6799	29.0286	28.7114	28.8652	28.8206	28.6615	28.73	28.9059	28.7698	28.642	28.7307	28.7171	28.7551	28.637	28.8211	28.7899	28.6688	28.8389	28.786	28.9391	28.8973	28.6728	28.7084	28.8893	28.8217	28.713	28.7631	28.7521	28.7763
AP3S1_HUMAN	2	25.9173	25.9356	26.199	26.2556	26.2561	26.0739	26.2039	26.5003	25.8251	25.9035	26.0109	26.1589	26.1407	26.4578	26.3758	26.3662	25.9162	25.9631	26.0787	26.0682	26.2608	26.0123	26.2683	26.4939	25.9064	25.9387	26.2748	26.109	26.1271	26.0263	26.2725	26.4349	25.7695	25.9664	25.9368	26.1133	26.2706	26.2585	26.3906	26.2871	25.8302	25.9183	26.1041	26.108	26.2926	26.1658	26.2738	26.3041
AP4A_HUMAN	2	23.8293	23.5786	23.5571	23.5652	23.4945	23.4417	23.6985	23.5962	23.5452	23.5234	23.509	23.5615	23.5304	23.7022	23.74	23.4931	23.6069	23.9085	23.3934	23.5315	23.7371	23.3388	23.7562	23.6675	23.4714	23.3848	23.8096	23.5547	23.448	23.3964	23.6454	23.7632	23.6773	23.5222	23.4486	23.0777	23.4154	23.6316	23.7324	23.7451	23.4771	23.6478	23.576	23.5783	23.4081	23.3146	23.7368	23.9057
AP5Z1_HUMAN	2	24.3948	23.4785	23.5929	23.2856	22.9607	23.005	23.325	22.935	23.9248	23.807	23.8063	23.1856	23.6078	23.7995	23.3053	23.2069	24.0401	23.3824	22.9473	23.3365	23.5187	23.1449	23.3549	23.5317	24.3304	23.8067	23.432	23.39	23.2301	23.8329	23.3908	23.2298	24.1524	23.5838	23.5079	23.3691	23.7312	23.6543	23.2504	23.4901	23.9843	23.9528	24.1459	23.6163	23.334	23.3727	23.3251	23.3774
APA1_YEAST	4	26.3206	26.1287	26.295	26.1137	25.9307	25.9769	26.2486	26.1923	26.0276	25.7189	25.8809	26.0853	26.0442	26.1225	26.0492	26.0884	25.738	25.9827	25.7444	25.7305	26.0862	25.4535	26.0503	25.9666	25.4977	25.6238	25.9992	25.7206	25.5393	25.5537	25.6951	25.8331	25.2323	25.694	25.1594	24.9429	25.4794	25.4337	25.4496	25.3427	25.3349	25.2736	24.7205	24.6407	25.1518	24.8039	24.8981	24.8706
APA2_YEAST	2	23.0309	22.844	22.7144	22.5581	21.5872	21.1375	21.8771	22.7452	22.7713	22.5298	22.0505	22.1587	21.2678	21.6076	21.5504	22.852	22.4497	22.6956	21.8974	21.2362	21.3926	21.2491	21.8529	22.5438	22.0499	21.8793	22.2987	21.4264	21.1355	21.2268	21.249	22.2356	21.5691	22.1671	21.8785	21.0179	21.3222	21.4144	21.8724	21.4517	21.7916	21.4101	21.0767	20.9257	20.5902	20.7407	22.044	21.4275
APBB2_HUMAN	2	24.3312	24.2091	24.3208	24.3801	24.6808	24.8038	24.1687	24.23	24.5678	25.0799	24.7641	24.6849	24.7347	24.5881	25.2168	25.0692	25.1941	25.011	25.3147	25.197	25.268	25.7598	25.3311	25.478	25.6498	25.7169	25.2052	25.1759	25.6396	25.8668	25.4738	25.4961	25.8319	25.7665	25.8775	26.0916	25.6208	25.8664	25.7213	25.9895	25.9902	25.8105	26.5199	26.3922	26.3547	26.2312	26.2195	26.1693
APBC_ECOLI	4	24.0836	24.6014	24.7262	24.9801	25.5121	25.2941	25.1365	25.0945	25.3855	25.8887	25.7486	25.2292	25.3955	25.5154	26.0198	25.7888	25.6815	25.6923	26.0871	25.8894	26.0167	26.4976	26.1541	26.3454	26.3373	26.5637	25.9034	26.2233	26.5441	26.6585	26.4971	26.656	26.6369	26.293	26.7372	26.9135	26.3906	26.9274	26.7053	26.9595	26.7597	26.7931	27.492	27.4476	27.2954	27.4053	27.2023	27.4608
APC_HUMAN	2	22.3498	22.0289	22.4304	22.3507	22.0149	22.6558	23.0611	22.8178	22.3589	22.5343	22.4566	22.6816	22.7637	22.7738	22.3704	22.4049	22.4941	22.2952	22.6197	22.5788	23.0205	22.9599	23.1299	23.1195	22.2279	22.5889	22.6402	22.7814	22.5182	23.0462	22.7875	22.8658	22.3906	22.4372	22.6044	23.0486	22.5423	23.0645	23.1119	22.6934	22.812	22.5704	23.4567	22.6626	23.2063	23.2618	23.148	22.6719
APC1_HUMAN	7	27.382	26.9505	27.2181	26.8862	27.2515	27.1651	27.2846	27.276	27.0731	27.054	27.0494	26.9552	26.9442	27.3527	27.2009	27.3946	27.1205	26.9269	26.9526	26.6423	27.2694	27.2058	27.235	27.3503	26.9908	27.0495	26.9832	26.7556	27.0752	27.0651	27.1075	27.2741	27.0482	26.9989	26.9958	26.9969	27.0415	27.1618	27.1776	27.386	26.9512	26.7547	27.2451	27.3211	26.9869	26.8475	27.1142	27.4219
APC16_HUMAN	2	22.7457	22.7603	22.3788	22.3861	22.293	22.2394	22.259	21.915	22.6239	22.6801	22.1816	22.5561	22.4043	22.4717	21.9629	22.402	22.9089	22.5831	22.4035	22.5443	22.2674	22.4033	22.3471	22.3069	22.717	22.6676	22.3261	22.6363	22.468	22.7334	22.5367	22.2012	22.8783	22.5418	22.7506	22.4324	22.3113	22.4491	22.4068	22.4194	22.7731	22.6519	22.9489	22.9832	22.5121	22.4486	22.7194	22.5097
APC4_HUMAN	3	25.0676	24.9958	25.1138	25.2217	25.1572	25.1966	25.3734	25.3989	24.8682	24.8824	24.9397	25.1364	25.2547	25.4867	25.4255	25.4721	24.842	24.8724	24.9022	25.009	25.1778	25.1157	25.3368	25.4161	24.7847	24.7692	25.2396	24.9969	25.0658	25.1895	25.2781	25.3352	24.692	24.8847	24.8333	24.7555	25.0907	25.1448	25.2107	25.3119	24.7078	24.7699	24.781	24.8137	24.8687	24.8399	24.9217	24.9885
APC5_HUMAN	2	23.8363	23.6945	23.4815	23.3514	23.5442	23.5614	23.6828	23.4056	23.7818	23.7923	23.4685	23.6602	23.6688	23.7229	23.6081	23.7422	23.8969	23.7469	23.5735	23.5693	23.747	23.5362	23.7199	23.953	23.7191	23.7122	23.7505	23.3602	23.7829	23.6212	23.4329	23.5069	23.945	23.5756	23.4701	23.6778	23.4964	23.5165	23.9217	23.7045	23.5773	23.6364	23.6772	23.7978	23.5627	23.6665	23.596	23.6177
APC7_HUMAN	7	26.2442	26.1927	26.3324	26.374	26.3538	26.4629	26.5117	26.5297	26.1721	26.1449	26.2256	26.3985	26.4668	26.5435	26.505	26.5326	26.1073	26.2158	26.2541	26.3458	26.4252	26.403	26.54	26.6926	26.0961	26.2726	26.47	26.3233	26.2947	26.4474	26.5666	26.6087	26.1137	26.215	26.3629	26.2092	26.3981	26.4451	26.5424	26.6985	26.1551	26.2016	26.3556	26.4567	26.3695	26.4535	26.4939	26.6885
APE2_YEAST	8	27.496	27.1594	27.363	27.4276	27.2848	27.4213	27.4758	27.5086	27.0731	26.7993	27.088	27.4024	27.3171	27.4024	27.2225	27.2508	26.9318	27.0732	26.8861	27.0705	27.1331	26.7413	27.2576	27.153	26.5251	26.5939	27.2859	26.8756	26.7327	26.8129	26.9677	27.0087	26.4002	26.6929	26.3154	26.1909	27.0095	26.599	26.9316	26.6537	26.2152	26.1466	25.5359	25.6746	26.1051	25.8656	25.9136	25.9899
APE3_YEAST	5	28.5043	28.2636	28.227	28.4178	28.1569	28.2432	28.5573	28.3128	28.0844	27.9715	28.0026	28.3314	28.2766	28.3974	28.1066	28.0668	28.0385	28.1059	27.8918	27.8787	28.146	27.6327	28.1101	28.101	27.5691	27.5993	28.1939	27.767	27.6521	27.7533	27.8699	27.923	27.3682	27.6632	27.3873	27.0921	27.7516	27.4602	27.7105	27.6702	27.2731	27.2944	26.6587	26.649	26.9036	26.8343	26.7868	26.9144
APEX1_HUMAN	11	29.3758	29.2595	29.3211	29.2682	29.403	29.3099	29.3603	29.4097	29.2901	29.2167	29.2249	29.3702	29.3409	29.3997	29.3552	29.4289	29.3017	29.314	29.2186	29.274	29.2541	29.282	29.4242	29.4601	29.3075	29.1915	29.338	29.315	29.3318	29.2482	29.3658	29.4017	29.2336	29.2435	29.2392	29.2678	29.3429	29.3381	29.3894	29.4483	29.1913	29.2118	29.2303	29.4432	29.2632	29.3215	29.3214	29.5317
APHA_ECOLI	5	26.1945	26.174	25.9196	25.9175	26.1847	26.1553	26.0904	25.8897	26.5401	26.628	26.3572	26.3243	26.2442	26.2551	26.5828	26.4174	26.7729	26.6173	26.679	26.8473	26.658	27.1088	26.6734	26.704	27.3218	27.2118	26.6295	26.9768	27.0669	27.2024	27.1429	27.0194	27.4536	27.036	27.3394	27.445	27.0248	27.422	27.219	27.1701	27.5027	27.4055	27.7638	27.839	27.6843	27.8191	27.6959	27.6562
API5_HUMAN	11	29.697	29.62	29.743	29.7277	29.8115	29.8589	29.8706	29.9846	29.5792	29.5679	29.6858	29.7817	29.8777	29.9277	29.8484	30.0386	29.5476	29.6703	29.6733	29.728	29.905	29.8139	29.9647	30.0516	29.6036	29.6257	29.8205	29.8027	29.7694	29.7747	29.9099	30.0496	29.5892	29.6807	29.7402	29.7503	29.8814	29.8039	29.9436	30.0785	29.5845	29.6644	29.8218	29.8564	29.7722	29.815	29.9304	30.02
APJ1_YEAST	1	21.4832	21.4096	21.1188	21.5363	21.0883	20.727	21.086	20.7626	21.2342	20.9876	20.6944	20.7593	20.7155	20.6187	20.1701	20.5056	20.8805	20.7072	20.6949	20.5647	20.432	19.7446	20.7125	20.6428	20.7902	20.3945	21.0278	20.7592	20.2947	19.7886	20.0635	19.9994	20.5156	20.3699	20.3628	20.2331	19.6426	19.7555	20.0416	20.6445	20.6132	19.4112	20.232	18.876	19.0146	18.8949	19.1236	19.0262
APMAP_HUMAN	5	28.094	27.8641	28.193	28.1314	28.2983	28.2442	28.3708	28.5004	27.8493	27.9772	28.0716	28.149	28.2929	28.3737	28.3878	28.4005	27.8894	28.0191	28.0498	28.0638	28.2792	28.1669	28.3736	28.4614	27.865	27.9669	28.1943	28.1327	28.2938	28.1743	28.338	28.438	27.8233	28.0216	28.0211	28.3803	28.3403	28.2626	28.3607	28.5199	27.791	27.946	28.16	28.5898	28.1976	28.2119	28.355	28.5024
APT_ECOLI	2	24.2808	24.5525	24.3685	24.6667	24.9915	25.0845	24.7755	24.8932	25.2141	25.7063	25.3858	24.9694	24.898	25.3287	25.748	25.481	25.4569	25.452	25.7757	25.6667	25.8084	26.221	25.7194	25.9431	26.0953	26.238	25.5385	25.8313	26.1351	26.2117	26.1029	26.2023	26.2235	26.1539	26.4878	26.4451	26.138	26.6342	26.3783	26.5801	26.316	26.5684	27.0793	26.7546	26.9089	26.8879	26.9334	26.8822
APT_HUMAN	8	30.0914	30.008	30.0173	30.0579	30.0396	30.0213	30.1613	30.0836	30.0573	29.959	29.9957	30.0366	30.1233	30.202	30.1089	30.1713	30.0468	30.023	30.0503	29.9525	30.1907	30.0476	30.1743	30.212	30.097	30.0744	30.0985	30.0599	29.9871	30.1828	30.1589	30.1671	30.1543	30.036	30.0927	30.028	30.0786	30.1609	30.2024	30.2584	30.1445	30.079	30.3409	30.1479	29.9974	30.1768	30.1039	30.2256
AQR_HUMAN	7	26.6878	26.5773	26.569	26.682	26.5059	26.5233	26.5445	26.7303	26.4951	26.4256	26.4856	26.5536	26.6144	26.5786	26.5809	26.5791	26.6371	26.5632	26.44	26.559	26.6266	26.3747	26.5525	26.6495	26.4858	26.4963	26.6429	26.4142	26.4733	26.3552	26.4851	26.7228	26.4161	26.4424	26.4641	26.4344	26.4639	26.521	26.5657	26.5525	26.321	26.3269	26.4168	26.3775	26.3559	26.3671	26.512	26.514
AR6P4_HUMAN	2	23.9866	24.2101	23.7413	24.1318	24.1971	23.838	24.3504	24.3662	23.8126	23.8814	24.0598	24.2819	24.042	24.9664	24.7737	24.3974	23.9195	24.0883	24.0682	24.0951	23.9976	24.2202	24.6043	24.1751	23.729	23.9114	23.8534	24.1416	24.3247	24.0657	24.3134	24.4481	23.8726	23.9013	24.1914	23.796	24.1299	24.3712	24.3182	24.3279	24.171	23.9896	23.9612	24.0922	24.0554	24.1409	24.7767	24.4752
ARA1_YEAST	7	28.1189	27.8729	28.0427	28.0319	27.8298	27.9638	28.2106	28.1179	27.6767	27.4996	27.7121	28.0175	27.9174	28.0428	27.8551	27.976	27.569	27.7262	27.5041	27.6976	27.7051	27.3862	27.8953	27.8581	27.2591	27.2933	27.8077	27.5237	27.3024	27.4076	27.5883	27.6464	27.1443	27.44	27.0671	26.9487	27.4163	27.2109	27.4485	27.4846	27.0152	27.0402	26.2903	26.4349	26.5591	26.6848	26.6604	26.8135
ARAF_ECOLI	5	25.1868	24.8843	24.9703	25.4128	26.3254	26.1938	26.1806	26.2694	25.4815	25.837	25.8233	25.9118	26.1101	26.3615	26.9218	26.7419	25.5822	25.6254	25.8258	26.4474	26.9103	27.2127	27.1434	27.1877	26.4844	26.4946	26.0788	26.7698	27.2583	27.3441	27.3286	27.5141	26.3886	26.4605	27.1071	27.505	27.1248	27.5215	27.5075	27.8381	26.761	26.6459	27.664	28.3542	27.8986	27.9839	27.9475	28.2505
ARAF_HUMAN	2	24.2498	24.3287	24.3191	24.244	24.3369	24.4547	24.4085	24.4147	24.1378	24.1888	24.0345	24.2803	24.6399	24.8004	24.639	24.5505	24.1859	24.5337	23.9971	24.2036	24.6749	24.367	24.4918	24.4664	23.9969	24.1771	24.4826	24.3816	24.2025	24.3702	24.397	24.4032	24.104	24.172	24.3145	24.2478	24.3945	24.5829	24.6916	24.5134	24.1131	24.1322	24.442	24.25	24.3381	24.3595	24.361	24.3988
ARAP1_HUMAN	12	27.588	27.4648	27.4469	27.5046	27.386	27.527	27.5632	27.5679	27.5195	27.4286	27.3923	27.4571	27.5721	27.5882	27.568	27.632	27.5742	27.4283	27.3284	27.4573	27.6209	27.4792	27.5523	27.6724	27.5628	27.4616	27.5236	27.4487	27.4886	27.5611	27.5538	27.6916	27.5293	27.3904	27.5059	27.4585	27.5093	27.5188	27.6371	27.7281	27.4827	27.4282	27.6184	27.669	27.5212	27.5943	27.5509	27.633
ARB1_YEAST	4	26.134	26.0294	26.2397	26.1672	25.9223	25.9964	26.287	26.2889	25.8964	25.7155	25.6397	26.1928	25.995	26.2242	26.0266	26.1525	25.5496	25.6553	25.7516	25.7552	26.0782	25.4777	26.0563	26.1161	25.1685	25.1784	26.017	25.6168	25.3915	25.331	25.7496	25.7386	24.8845	25.3582	25.0901	24.6729	25.6142	25.257	25.3904	25.3883	24.7747	24.9363	23.8917	24.5794	24.4952	24.876	24.4368	24.826
ARBK1_HUMAN	4	24.3714	24.3074	24.5645	24.8092	24.2036	24.8584	25.3095	25.3114	24.4723	24.6014	24.7003	24.9189	24.9724	25.0996	25.2389	25.153	24.3383	24.7475	24.6475	24.7035	24.9	25.0596	25.3175	24.9274	24.3126	24.2125	24.8788	25.0014	24.9709	25.0586	25.1279	25.1318	24.4096	24.4897	24.6377	24.6589	24.9174	25.1758	25.4008	24.8704	24.6545	24.6996	24.7975	24.3521	24.8727	25.2173	25.3607	24.8749
ARC1_YEAST	5	29.0731	28.7649	29.0276	29.0041	28.9249	28.9385	29.1515	29.0719	28.6286	28.4811	28.7319	28.9384	28.9593	29.0518	28.8188	28.9298	28.4922	28.7	28.5572	28.617	28.8342	28.2857	28.8671	28.834	28.1492	28.245	28.908	28.4896	28.3515	28.3831	28.5108	28.6379	27.9032	28.4153	28.0037	27.9137	28.5303	28.1801	28.5109	28.4501	27.8388	27.9402	27.3461	27.4257	27.7729	27.526	27.6571	27.8433
ARC1A_HUMAN	5	26.3342	26.174	26.2574	26.3313	26.4582	26.3764	26.5371	26.5212	26.2934	26.3404	26.3496	26.3891	26.4178	26.4982	26.6014	26.5087	26.2074	26.2313	26.286	26.3285	26.326	26.4033	26.5333	26.6023	26.2536	26.2906	26.442	26.2669	26.3299	26.3752	26.3968	26.5446	26.3177	26.3108	26.3554	26.3835	26.455	26.409	26.5842	26.6189	26.144	26.2043	26.4876	26.5819	26.4093	26.3786	26.4686	26.5413
ARC1B_HUMAN	6	28.5354	28.2969	28.5057	28.4912	28.6587	28.6419	28.7088	28.8046	28.3649	28.3054	28.4232	28.5615	28.6262	28.7049	28.6953	28.809	28.2707	28.4278	28.3838	28.4366	28.5434	28.5948	28.7679	28.7808	28.2328	28.2765	28.4928	28.4978	28.5776	28.5625	28.6307	28.9131	28.2248	28.4895	28.3898	28.5107	28.577	28.5823	28.7601	28.8639	28.2355	28.3209	28.4344	28.7112	28.5364	28.5556	28.6272	28.8743
ARCA_ECOLI	6	26.1466	25.9166	25.8905	26.2525	26.5825	26.5195	26.3064	26.2117	26.5635	26.8906	26.5936	26.3701	26.7447	26.791	27.068	26.9266	26.6483	26.6476	26.8675	26.9242	27.1643	27.4827	27.1261	27.3722	27.2484	27.3196	26.829	27.1573	27.4641	27.6097	27.6066	27.6414	27.5081	27.1687	27.5387	27.7544	27.4083	27.807	27.5325	27.8948	27.4187	27.5608	28.2409	28.2361	28.0249	28.1483	28.1064	28.3119
ARCB_ECOLI	4	22.5262	22.3228	22.5814	22.2684	22.244	22.6837	22.3655	21.8481	23.1522	23.1094	22.8974	22.8408	22.8733	22.2794	22.8927	22.6593	22.8911	22.8492	23.292	23.1029	23.0619	23.5398	22.8225	22.8308	23.8662	24.005	23.4901	23.239	23.5593	23.8034	23.2211	23.3153	24.1804	23.5952	23.7544	23.9811	23.2317	23.8211	23.5379	23.6112	24.0206	23.9581	24.4941	24.2725	24.1686	24.3035	24.1498	23.9145
ARD1_YEAST	2	23.6472	23.0331	23.5988	23.4487	23.6357	23.6366	23.5931	24.0374	23.2021	22.923	23.4463	23.4797	23.6767	23.8078	23.5798	23.6118	23.0432	23.1549	23.2065	23.214	23.4389	23.4214	23.598	23.4723	22.6585	22.8861	23.5293	22.9957	22.8906	23.0448	23.1289	23.1114	22.5609	22.9429	22.3015	22.4623	23.3193	22.4357	22.7152	22.9896	22.4052	22.1504	21.6506	22.3644	22.261	22.4877	21.9276	22.9552
ARF1_HUMAN	4	30.5996	30.4736	30.5242	30.4919	30.3949	30.5079	30.5301	30.5455	30.4934	30.4059	30.499	30.5127	30.4588	30.5377	30.4957	30.4636	30.4935	30.4768	30.4548	30.3953	30.4335	30.4386	30.5007	30.4916	30.4626	30.4558	30.5461	30.4758	30.4141	30.4249	30.4507	30.4604	30.4966	30.492	30.464	30.4346	30.4391	30.4875	30.4924	30.4836	30.4027	30.4324	30.5113	30.5164	30.3646	30.4936	30.3963	30.5794
ARF2_YEAST	1	25.6881	25.3483	25.2537	25.2233	24.6861	24.6897	24.7944	24.9741	25.298	24.9559	25.0006	24.8614	24.8863	24.7949	24.6078	24.9119	25.2587	25.008	24.7414	24.7426	24.6536	24.4232	24.5774	24.6129	24.7294	24.7183	25.1443	24.7095	24.3515	24.3988	24.5807	24.5049	24.6675	25.0097	24.5116	24.0638	24.2078	24.2155	24.3562	24.4876	24.3068	24.3973	24.0032	23.8713	23.8468	23.4944	23.7886	24.0664
ARF4_HUMAN	4	29.2644	29.2262	29.4847	29.3847	29.4715	29.5386	29.6869	29.7228	29.1402	29.1688	29.4016	29.4362	29.5306	29.6664	29.717	29.7003	29.1502	29.2806	29.3642	29.4145	29.5381	29.5632	29.7648	29.7992	29.119	29.2488	29.4351	29.4606	29.4826	29.5162	29.7091	29.7232	29.1187	29.3713	29.282	29.4118	29.5665	29.5842	29.6959	29.7131	29.0811	29.3176	29.2696	29.5495	29.5465	29.6202	29.6245	29.8294
ARF5_HUMAN	2	26.4866	26.46	26.6014	26.6498	26.7431	26.8777	26.9955	27.1335	26.4727	26.4017	26.6799	26.7309	26.8159	26.9609	26.9674	27.1668	26.3484	26.3302	26.7272	26.7187	26.7776	26.8216	26.9942	27.1816	26.2457	26.4836	26.6363	26.825	26.6589	26.9308	26.9468	27.2137	26.3067	26.6677	26.5503	26.7639	26.8734	26.882	26.9774	27.2205	26.4789	26.6574	26.5651	26.7979	26.6764	26.8837	27.0079	27.0352
ARF6_HUMAN	2	27.4082	27.3671	27.5197	27.5091	27.476	27.531	27.6952	27.7086	27.1916	27.3212	27.4466	27.4852	27.5761	27.685	27.7072	27.625	27.2326	27.4063	27.293	27.5024	27.5904	27.6332	27.7901	27.7986	27.2984	27.3977	27.4874	27.6097	27.4981	27.5941	27.5904	27.6373	27.2443	27.4264	27.4915	27.4802	27.5522	27.5965	27.6184	27.627	27.2237	27.4145	27.3719	27.4223	27.6121	27.6221	27.673	27.6467
ARFG1_HUMAN	4	26.1013	26.2081	26.2593	26.3721	26.2835	26.3899	26.5115	26.537	26.0576	26.2732	26.3747	26.5236	26.4608	26.7002	26.6117	26.462	26.2614	26.2893	26.2948	26.457	26.2899	26.4908	26.5368	26.5978	26.3	26.2939	26.5113	26.3492	26.5029	26.5173	26.3557	26.3826	26.3177	26.2737	26.3795	26.4244	26.3799	26.5521	26.5687	26.2982	26.1268	26.2783	26.2811	26.4137	26.5302	26.5351	26.4565	26.3179
ARFG2_HUMAN	4	25.4729	25.3986	25.2312	25.3891	25.187	25.3172	25.3543	25.3319	25.3599	25.0995	25.2342	25.259	25.3997	25.4189	25.277	25.337	25.3076	25.2993	25.3585	25.3784	25.3737	25.3024	25.3507	25.2336	25.3944	25.4104	25.3981	25.2869	25.2621	25.5063	25.3175	25.1403	25.4707	25.3574	25.3293	25.1298	25.3616	25.3647	25.3238	25.2996	25.4763	25.2682	25.5021	25.3367	25.4552	25.5907	25.5608	25.3349
ARFP1_HUMAN	8	28.1485	28.0282	28.1813	28.1268	28.129	28.0979	28.1646	28.1598	28.0898	28.0529	28.0215	28.1768	28.1033	28.1907	28.114	28.1444	28.064	28.0835	28.0863	28.1066	28.2104	28.0921	28.2485	28.2298	28.128	28.1108	28.2448	28.1452	28.0669	28.1737	28.2329	28.2038	28.0628	28.0543	28.1452	28.1324	28.0931	28.2676	28.285	28.168	28.086	28.0561	28.2926	28.1162	28.1235	28.2391	28.2899	28.2529
ARFP2_HUMAN	5	26.2132	26.1944	26.2819	26.3255	26.2543	26.3113	26.5898	26.5494	26.231	26.1889	26.2027	26.3691	26.3572	26.5763	26.4561	26.5014	26.0857	26.2227	26.2563	26.2481	26.391	26.3936	26.5526	26.5949	26.1422	26.1961	26.3734	26.2711	26.1918	26.3223	26.4216	26.542	26.2525	26.2188	26.2453	26.1053	26.5025	26.3946	26.4933	26.5684	26.0518	26.2002	26.3885	26.2337	26.2952	26.3813	26.3389	26.4931
ARFRP_HUMAN	2	23.3681	23.0193	23.1518	23.1798	22.961	23.2028	23.288	22.8628	23.147	23.1744	22.9186	23.1614	23.4727	23.4896	23.306	23.0979	23.2406	23.1112	23.2825	23.2066	23.2297	23.4343	23.4349	23.7008	23.2141	23.0908	22.9079	22.9357	23.3513	23.2669	23.531	22.7969	23.4138	23.3611	22.9045	22.7979	22.8229	23.1775	23.1013	23.048	23.0196	23.0712	23.1877	23.0409	23.1315	23.2371	23.1793	23.1986
ARG56_YEAST	2	25.8186	25.5622	26.1998	26.1028	25.7996	26.208	26.3685	26.2302	25.1073	25.7686	26.1102	26.1688	26.0268	26.1985	26.3116	26.131	25.2723	25.5807	25.6203	26.0797	26.4363	26.4712	26.3748	26.509	25.7114	25.9507	25.9103	26.1425	25.8967	26.2578	26.7207	26.3494	25.6614	26.0318	26.1628	26.0165	26.0302	26.5857	26.5941	26.4943	25.936	25.9195	26.252	26.1975	26.1289	26.6617	26.69	26.3035
ARGI_YEAST	2	24.7566	24.6336	24.9472	24.8848	24.9182	25.0975	25.1385	25.4404	24.3738	24.4289	24.8082	24.8927	24.9695	25.1433	24.975	24.9585	24.3478	24.5797	24.4539	24.6485	24.8884	24.3925	25.123	24.9959	23.8756	24.201	24.5114	24.5436	24.1853	24.2221	24.8666	24.8319	23.9055	24.4654	23.8928	23.9155	24.4082	24.3512	24.7342	24.6133	24.0292	24.1712	23.6595	23.0971	23.6663	23.5816	23.5929	24.1799
ARGI2_HUMAN	4	26.4187	26.5129	26.5943	26.6814	26.6297	26.6714	26.6175	26.4638	26.3252	26.4056	26.5983	26.6952	26.6533	26.7381	26.6505	26.4726	26.4158	26.564	26.4611	26.5383	26.6914	26.4886	26.6641	26.6113	26.3864	26.4076	26.7716	26.6542	26.4834	26.7257	26.5956	26.5264	26.2901	26.5749	26.6565	26.5077	26.615	26.6339	26.5164	26.3887	26.1418	26.4396	26.7095	26.5449	26.5277	26.4358	26.3218	26.4406
ARGP_ECOLI	2	21.4942	22.083	21.5394	21.5903	21.7068	21.9737	21.3581	21.5094	22.792	22.7827	22.6536	22.1949	22.2763	22.0623	22.3114	22.48	23.175	22.6349	23.1079	22.5442	23.0071	23.3305	22.2929	23.0091	23.5451	23.5437	22.852	23.1521	23.1883	23.1671	23.0859	23.381	23.6419	23.3803	23.8595	23.696	22.8822	23.3377	23.0453	23.5835	23.8203	23.9527	24.5302	23.9196	24.1767	23.7336	23.8196	24.1947
ARGR_ECOLI	2	20.5682	21.0313	19.7974	19.2832	20.7432	20.6516	20.4141	20.387	22.228	22.1056	21.4166	20.4831	20.6337	20.3295	20.98	20.2323	22.5054	21.8238	21.7498	21.5999	21.1623	22.0488	20.9694	21.3675	23.0227	22.5403	21.2105	21.3439	21.9575	22.1941	21.6522	21.4889	23.1868	22.1496	22.5118	22.2915	21.7418	21.8847	21.804	21.9526	23.1112	22.7191	23.071	23.2519	22.7765	22.6909	22.0756	22.215
ARHG1_HUMAN	12	28.0632	28.1312	28.1483	28.225	28.1428	28.3088	28.4593	28.3692	27.9625	28.0742	28.1335	28.2443	28.2935	28.4527	28.3713	28.3566	27.9623	28.1427	28.1181	28.0964	28.4643	28.2848	28.436	28.529	27.9637	28.073	28.3854	28.1796	28.247	28.2872	28.3307	28.4649	28.0217	28.0786	28.1932	28.1873	28.3278	28.295	28.3901	28.4489	27.979	28.0366	28.3185	28.1302	28.2843	28.3372	28.2497	28.4446
ARHG2_HUMAN	8	27.8405	27.7056	27.8867	27.9719	27.8038	27.9449	28.1664	28.1072	27.7419	27.5751	27.7525	28.0624	28.0211	28.0503	28.1517	27.8704	27.8187	27.7422	27.8408	27.8922	27.999	27.8908	28.1425	28.0719	27.6292	27.7353	28.1126	27.9765	27.9522	28.0585	28.1884	27.8695	27.7238	27.6759	27.77	27.9849	28.1383	28.0681	28.0978	28.0118	27.5589	27.7334	27.894	27.9415	27.97	28.072	28.0003	27.9448
ARHG5_HUMAN	7	25.2073	25.2254	25.1448	25.1514	24.8103	24.9742	25.2902	24.8433	25.3042	25.421	25.2053	25.1934	25.0832	25.1949	24.8907	24.845	25.2018	25.3558	25.106	25.2349	25.0351	24.9445	25.0772	25.0598	25.2734	25.3354	25.1516	25.19	25.1201	25.3638	25.0901	25.0196	25.2436	25.0663	25.2992	25.0648	25.2063	25.2248	25.2399	25.0555	25.2609	25.2992	25.4432	25.1603	25.2562	25.4613	25.3775	25.2162
ARHG6_HUMAN	2	23.7137	23.0833	22.687	22.4099	22.035	21.8053	22.0371	21.8517	23.1494	22.4641	22.3522	22.2379	22.167	21.5851	21.4754	21.671	23.0253	22.5348	22.2216	22.2646	22.1447	21.1615	21.4575	21.59	22.7939	22.3971	22.4471	22.2074	21.6523	21.0618	21.6063	21.4153	22.7932	22.4278	22.0227	21.63	21.7799	21.4164	21.4703	21.6824	22.6006	21.916	21.1548	20.6624	21.3493	20.7871	21.05	20.5686
ARHG7_HUMAN	4	26.8462	26.8368	26.7221	26.8992	26.7155	26.7905	27.0008	26.9682	26.8352	26.765	26.7799	26.9084	26.8008	27.0412	27.019	26.9849	26.8159	26.8743	26.7421	26.8454	26.7853	26.9442	27.0535	27.1383	26.8252	26.8136	27.0237	26.7925	26.8673	27.028	26.9787	27.1057	26.8274	26.7575	26.8109	26.7437	26.8762	26.9845	27.0784	27.0695	26.7348	26.7508	26.8198	26.7553	26.9121	26.9754	26.9341	27.067
ARHGC_HUMAN	2	21.8505	21.8657	22.5133	22.7036	21.861	24.4617	23.658	24.6241	21.7406	22.4827	22.2604	23.437	24.1555	23.9283	22.4893	23.7388	21.6788	23.5215	23.5831	22.5374	23.7864	23.8218	23.7268	23.4777	21.7234	21.7507	22.7519	22.5697	23.4992	24.5653	23.1422	24.2739	21.3874	23.1069	22.0754	23.2161	23.9322	23.3052	24.7062	23.3812	22.0294	22.3688	22.7328	21.7511	25.9274	23.7824	24.7496	23.5158
ARHGG_HUMAN	10	27.1344	27.0367	27.065	27.0051	27.1931	27.1267	27.2078	27.3184	27.0619	26.8453	27.0292	27.1376	27.1609	27.227	27.2382	27.3715	27.0133	26.9798	27.0883	27.0228	27.1427	27.1472	27.3392	27.4545	27.0048	27.0434	27.1599	27.1038	27.0728	27.1421	27.3169	27.4217	27.0334	27.1042	26.9706	27.0565	27.1477	27.1814	27.3217	27.3803	27.0035	27.0433	27.1643	27.2769	27.0985	27.1739	27.2917	27.3786
ARHGI_HUMAN	3	22.7833	23.17	22.6886	22.6144	22.4818	22.7388	23.178	23.056	22.772	22.7207	22.9062	23.1102	22.8726	22.945	22.5846	22.8932	22.7194	23.0562	22.4251	22.862	23.1162	23.0006	23.0124	23.1711	22.9578	23.1095	22.9612	22.8341	22.9575	23.0544	22.6227	22.9284	22.9264	22.8961	22.961	22.5583	22.8012	22.8376	23.0412	23.0621	22.8086	23.1697	23.2513	22.8744	22.7771	23.034	22.8246	22.9308
ARHL2_HUMAN	3	25.9222	25.8168	25.9971	25.9969	26.0469	25.9934	26.0607	26.1382	25.8374	25.7583	25.8866	25.9469	26.0441	26.1607	26.0858	26.1216	25.8253	25.9813	25.9478	25.9077	26.0206	26.0969	26.0505	26.2326	25.7941	25.985	26.063	26.0791	25.8808	25.9975	26.1568	26.1174	25.8979	25.8833	25.9903	25.9319	26.0313	25.9895	26.0432	26.1454	25.8751	25.7337	25.9792	25.9774	25.9598	25.973	26.0014	26.1453
ARI1_HUMAN	4	25.1861	24.863	24.8904	24.9992	25.0676	24.946	25.0707	25.1025	24.826	24.7893	24.7657	25.0861	24.9808	24.9916	25.1068	25.0406	24.7646	24.8119	24.798	24.8403	24.9241	24.7561	24.9939	25.2729	24.8776	24.7299	25.0356	24.9365	24.9602	24.9365	25.0445	25.0518	24.8275	24.7063	24.6199	24.7068	24.9067	24.9573	25.0107	25.1254	24.7004	24.7132	24.8339	24.81	24.5911	24.8953	24.8739	25.0132
ARI1A_HUMAN	11	26.3766	26.2737	26.4191	26.5827	26.5093	26.5911	26.7407	26.6928	26.1811	26.2008	26.3438	26.5551	26.5676	26.7497	26.6585	26.7338	26.2253	26.364	26.4314	26.4252	26.5579	26.4968	26.8544	26.6705	26.2668	26.2679	26.4273	26.5551	26.4305	26.519	26.8775	26.6972	26.1998	26.3837	26.3242	26.4331	26.4511	26.6333	26.7859	26.6187	26.0867	26.2536	26.3836	26.5115	26.4451	26.631	26.543	26.7425
ARI2_HUMAN	4	24.7617	24.4878	24.3177	24.4759	24.1405	24.3632	24.6051	24.4021	24.5208	24.3785	24.5411	24.371	24.3633	24.3618	24.3188	24.5833	24.4529	24.3743	24.4098	24.5462	24.1924	24.1697	24.5424	24.6507	24.7027	24.404	24.7831	24.2984	24.5687	24.5343	24.7375	24.6757	24.8925	24.4676	24.4925	24.4354	24.4812	24.609	24.4715	24.7925	24.7723	24.749	24.6718	24.7227	24.342	23.918	24.1396	24.7725
ARID2_HUMAN	3	23.2326	23.1351	22.7731	23.3265	22.7917	22.9798	22.8605	23.1022	23.0356	22.7372	22.8608	23.1007	23.0722	22.9998	22.734	23.0001	22.8702	22.9351	22.6937	22.6544	22.8371	22.5962	23.2715	23.3728	22.6809	22.884	22.9078	22.5021	22.718	23.226	22.8312	22.7013	22.8093	22.8304	22.8778	22.5742	22.7299	23.3314	22.9554	23.0404	22.5128	23.0528	22.7557	22.6826	22.9367	22.5266	22.5123	22.8825
ARK72_HUMAN	5	28.7224	28.5745	28.4946	28.5686	28.4738	28.5221	28.6865	28.557	28.592	28.4877	28.5043	28.6521	28.6016	28.7184	28.6413	28.607	28.6107	28.5345	28.4675	28.5452	28.762	28.5856	28.6646	28.6946	28.6029	28.6461	28.7324	28.6199	28.5324	28.6854	28.6812	28.6182	28.7232	28.5918	28.6848	28.3753	28.5903	28.6698	28.6871	28.6323	28.6725	28.5219	28.745	28.4927	28.5935	28.6535	28.6217	28.6307
ARL1_HUMAN	3	27.3997	27.074	27.5248	27.047	26.7767	26.7155	26.68	26.8506	27.1608	27.31	27.3141	27.1469	27.0246	26.8507	26.8919	26.8841	27.2928	27.0457	27.2386	26.917	27.1075	26.8386	26.7381	26.8521	27.289	27.0788	27.1859	27.2383	26.9331	26.7909	27.01	26.803	27.2019	27.0503	27.152	27.0465	26.9333	26.9371	26.8637	26.9391	27.106	27.1367	27.3174	26.9775	26.9091	27.0612	27.0299	26.8346
ARL2_HUMAN	4	26.6531	26.7287	26.7962	26.8166	26.9585	26.9203	27.091	27.0627	26.6095	26.6509	26.8179	26.9694	26.9459	27.1768	27.108	27.1114	26.4787	26.7141	26.777	26.8661	26.9964	26.9316	27.1328	27.2438	26.5686	26.7804	26.895	26.9141	26.8591	27.0817	27.1115	27.1678	26.54	26.794	26.7522	26.7948	27.0565	27.0569	27.2057	27.1267	26.5311	26.6964	26.8462	26.9396	27.0886	26.9486	27.0553	27.1954
ARL3_HUMAN	4	28.4635	28.4073	28.632	28.6541	28.7192	28.7854	28.9054	28.9726	28.3455	28.415	28.5514	28.6744	28.7738	28.93	28.9189	28.9554	28.3777	28.562	28.5369	28.594	28.847	28.7734	28.965	29.0112	28.3246	28.4026	28.7152	28.6611	28.6987	28.7226	28.8779	28.9981	28.3049	28.572	28.5288	28.6382	28.7706	28.7543	28.9891	28.9937	28.2774	28.4655	28.6808	28.7424	28.7673	28.8052	28.8183	29.0417
ARL8A_HUMAN	2	23.7707	23.6512	23.6254	23.7371	23.7364	23.8156	24.0368	23.9551	23.5247	23.5262	23.438	23.7022	23.7628	24.0303	23.9664	23.9086	23.595	23.4915	23.2896	23.629	23.946	23.5982	23.9315	23.9439	23.2421	23.459	23.8496	23.6435	23.7093	23.7256	23.8213	23.8066	23.6745	23.2725	23.586	23.4108	23.6135	23.6514	23.4255	24.0076	23.3918	23.2871	23.542	23.7719	23.6011	23.4705	23.594	23.3191
ARL8B_HUMAN	1	24.1397	24.239	24.0403	24.3159	24.3293	24.4275	24.6419	24.5972	23.8021	23.9255	24.114	24.3191	24.3657	24.3658	24.4421	24.7759	23.9046	23.9911	23.959	24.2641	24.2887	24.4164	24.6438	24.6205	23.842	24.0209	24.1775	24.2949	24.3662	24.202	24.4983	24.6673	23.9383	24.0578	24.306	24.2697	24.4099	24.4023	24.5516	24.8375	23.7724	24.1307	24.0227	24.4077	24.3753	24.5844	24.3266	24.6936
ARLY_HUMAN	4	25.9007	26.0937	25.9835	26.0667	25.9682	25.911	26.1607	26.1202	26.0892	26.0968	25.9442	26.1292	25.9471	26.2093	26.0385	26.09	26.0872	26.0406	26.1049	25.984	26.2716	26.178	26.0611	26.1149	25.972	26.1562	26.3103	25.9705	25.8912	26.3425	26.1753	26.0431	25.9519	26.0569	26.0437	26.0441	25.9251	26.3344	26.3481	26.1356	26.1059	26.0525	26.3068	26.0249	25.9269	26.272	26.1151	25.9356
ARLY_YEAST	3	26.6637	26.4943	26.7585	26.8012	26.2565	26.673	26.8446	26.6729	26.2565	26.3435	26.4737	26.8622	26.6963	26.7904	26.5526	26.6261	26.2457	26.512	26.3795	26.4875	26.6351	26.1435	26.5244	26.4868	25.9592	26.0168	26.6862	26.3778	26.2537	26.2442	26.3246	26.3296	25.8344	26.1221	26.0706	25.7994	26.4124	26.1419	26.2573	26.3089	25.8683	25.8852	25.792	25.3929	25.7864	25.6836	25.6923	25.806
ARM10_HUMAN	2	23.9666	24.0298	23.7839	23.4495	23.3409	23.1348	23.2226	23.0536	24.2773	23.7753	23.436	23.6733	23.2188	23.0325	23.1251	23.1546	24.3226	23.8922	23.7216	23.5057	23.4021	23.1757	23.1827	23.1373	24.1845	24.0189	23.5394	23.5379	23.189	23.2429	23.1894	23.0768	24.2951	23.6853	23.4874	23.5248	23.1674	23.1666	23.1984	23.2377	24.1089	23.7992	23.6876	24.0489	23.1254	23.5345	23.2672	23.2236
ARMC1_HUMAN	2	23.003	22.6888	22.1834	22.2068	21.806	20.7104	21.1108	20.9154	22.9692	22.2727	22.0645	22.1689	21.7587	21.1052	21.1342	21.5432	22.6998	22.8364	22.5201	22.2987	22.2446	21.4429	20.8801	20.4371	22.6421	22.863	21.8431	22.0614	21.0944	21.6751	21.7506	21.1244	22.6815	22.4152	22.0375	22.331	21.6415	21.4949	20.9641	20.8607	22.4909	22.5105	22.4033	21.9434	21.8939	22.399	22.2477	20.8157
ARMC6_HUMAN	3	25.3621	25.2501	25.2618	25.2849	25.1533	25.1576	25.4094	25.1754	25.3269	25.189	25.1851	25.2811	25.2007	25.4557	25.3428	25.2215	25.348	25.2821	25.1308	25.2774	25.3209	25.2804	25.3488	25.4035	25.3723	25.2527	25.3977	25.2898	25.1021	25.3591	25.2662	25.3774	25.3373	25.293	25.3195	25.1216	25.2072	25.325	25.3425	25.3194	25.4292	25.343	25.2865	25.3753	25.3101	25.3412	25.3358	25.4315
ARMT1_HUMAN	6	27.3883	27.2306	27.2205	27.3038	27.1473	27.0143	26.9931	27.0364	27.2605	27.3036	27.2102	27.2442	27.1636	27.1835	26.984	27.0681	27.2745	27.3144	27.1545	27.1474	27.2011	26.9924	27.1476	27.1701	27.298	27.2509	27.4416	27.1781	27.057	27.1228	27.0021	27.1403	27.3269	27.2673	27.2002	27.134	27.1276	27.1999	27.1483	27.2014	27.2385	27.2362	27.3911	27.2611	27.1356	27.2511	27.2017	27.0142
ARMT1_YEAST	4	26.4035	26.1591	26.4371	26.3852	26.2877	26.26	26.5148	26.5691	26.0171	25.9778	26.1279	26.3875	26.248	26.4924	26.261	26.2798	25.9145	26.1094	25.8992	26.0135	26.218	25.6383	26.2943	26.2262	25.5744	25.5262	26.1615	25.9233	25.6865	25.6779	25.8603	25.9238	25.3419	25.6658	25.3928	25.0536	25.7846	25.5763	25.817	25.5852	25.2669	25.3071	24.7505	24.5702	24.9802	24.9781	24.9785	25.0206
ARO1_YEAST	9	27.9584	27.7447	27.9937	28.0322	27.9181	28.0049	28.1831	28.252	27.5938	27.4591	27.715	27.9791	28.0272	28.1259	27.9192	28.0121	27.504	27.64	27.4926	27.5648	27.8633	27.3335	27.9401	27.9327	27.0724	27.1754	27.8288	27.4661	27.3621	27.3266	27.481	27.6593	26.8151	27.2969	26.9855	26.7874	27.5963	27.129	27.5204	27.4849	26.6986	26.8426	26.1903	26.3148	26.593	26.3815	26.6121	26.7696
ARO10_YEAST	2	23.2434	22.92	23.0566	23.2041	22.9073	23.1533	23.0178	23.2191	22.9335	22.2462	23.0032	22.7313	22.7623	23.0538	22.6615	22.9943	22.5088	22.3027	22.6021	22.7417	22.4902	22.0229	22.6633	22.8747	22.3629	22.1692	22.7498	22.4808	22.2142	22.1998	22.3661	22.7172	22.0508	22.0621	21.9629	21.55	22.4448	21.6671	22.173	22.4711	21.8928	21.6064	21.2824	21.5397	21.555	20.7969	21.0597	21.9688
ARO8_YEAST	9	28.7212	28.3778	28.7204	28.6495	28.6685	28.757	28.9751	28.8911	28.2836	28.0787	28.4028	28.7031	28.7045	28.7811	28.5765	28.6958	28.1291	28.3327	28.2207	28.2758	28.5602	28.0037	28.5487	28.5917	27.7817	27.7964	28.5041	28.1901	27.9971	27.9574	28.212	28.2888	27.4846	27.9936	27.5436	27.542	28.2238	27.8046	28.098	28.0366	27.4052	27.4888	26.6938	26.8855	27.2579	26.9132	27.1774	27.3753
ARO9_YEAST	2	24.6744	24.5341	24.5701	24.8999	24.4832	24.788	25.1899	24.8777	24.3974	24.1414	24.2435	24.7422	24.6474	24.791	24.8421	24.7913	24.2236	24.2466	23.9337	24.3179	24.4385	24.1744	24.8697	24.6207	23.5962	23.7559	24.6717	24.2514	23.6671	24.2581	24.2774	24.5478	23.8065	23.8641	23.8597	23.3806	24.1402	24.0463	24.2644	24.2776	23.2196	23.8608	22.7551	22.2506	23.1289	23.0295	23.2808	23.4839
AROA_ECOLI	3	21.8437	22.5904	21.8998	22.8892	22.8544	23.1345	23.1114	22.7054	23.1021	23.5312	23.2641	23.0036	23.1628	23.0127	23.8382	23.3746	23.6213	23.4161	23.4554	23.7647	23.7706	24.6245	24.0855	24.1272	24.2005	24.391	23.8084	24.0754	24.484	24.7128	24.5109	24.4982	24.4783	24.0686	24.8723	24.8311	24.3434	24.7727	24.5002	24.8353	24.4838	24.7529	25.3392	25.1219	25.088	25.2682	25.268	25.3697
AROB_ECOLI	4	24.3883	24.4434	24.3045	24.4802	24.6303	24.8413	24.8287	25.07	24.679	25.0048	24.836	24.6692	24.7728	25.0512	25.4232	25.2779	24.8514	24.8136	24.9607	25.1438	25.2659	25.4942	25.4301	25.5962	25.1878	25.314	25.028	25.3236	25.4502	25.5629	25.8056	25.8484	25.4481	25.1418	25.5591	25.6231	25.4298	25.8779	25.7143	26.0121	25.5494	25.6343	26.1781	25.9893	26.026	26.1454	26.2065	26.3012
AROC_ECOLI	2	18.9545	20.5602	20.2314	20.3137	20.4461	20.3196	19.6952	20.2547	21.2357	21.3934	21.238	20.8671	20.7785	20.4255	21.2257	20.5961	21.7144	21.098	20.9535	21.4658	21.466	21.7759	20.7298	20.9146	22.3207	22.0967	20.994	21.7091	21.5258	21.8301	21.9315	21.6711	22.4343	21.5349	22.2206	22.2746	21.4468	22.0264	21.6565	22.2693	22.5747	22.041	23.2179	23.0267	22.7697	22.6539	22.997	22.9012
AROC_YEAST	5	27.0566	26.8254	26.9641	27.0555	26.9072	26.9872	27.1605	27.1381	26.6525	26.6263	26.8228	26.9483	26.9985	27.0736	26.8269	26.9348	26.5922	26.6808	26.6123	26.6833	26.807	26.3425	26.8528	26.8581	26.1609	26.2409	26.8131	26.5672	26.3081	26.2471	26.5503	26.6569	26.0843	26.4734	25.962	25.9524	26.568	26.2047	26.5089	26.4989	25.936	25.9989	25.5214	25.4568	25.7959	25.5422	25.8291	25.8898
AROE_ECOLI	2	21.2905	21.8847	21.0882	21.889	21.5361	21.5396	21.4519	21.1349	22.3358	22.2594	22.0419	21.7043	21.2362	21.7316	22.2842	22.0698	22.2884	21.9245	22.3934	22.5393	22.4236	22.5634	22.2317	22.5376	22.9616	22.7457	22.0805	22.5786	22.8337	22.9836	23.1247	22.5147	23.1703	22.6821	23.0076	23.106	22.4847	23.1994	22.9287	22.8982	23.3573	23.0357	23.71	23.6022	23.3106	23.7303	23.3184	23.5337
AROF_ECOLI	5	25.4088	25.3672	25.1655	25.0996	24.9851	24.9754	24.8334	24.8731	25.3482	25.4263	25.1076	25.1601	25.1489	25.0143	25.261	24.959	25.5141	25.3932	25.3658	25.1604	25.3161	25.389	25.1239	25.0384	25.6825	25.6496	25.3948	25.165	25.2672	25.5005	25.4103	25.3144	25.7974	25.5376	25.5996	25.5494	25.3298	25.491	25.5058	25.4724	25.8505	25.7481	26.187	25.7129	25.5974	25.8011	25.6907	25.5575
AROF_YEAST	3	26.1703	25.9704	26.1216	26.0625	25.9023	26.0659	26.2078	26.2537	25.9064	25.7162	25.8761	26.0304	26.1403	26.0533	25.9787	26.0721	25.741	25.9053	25.8047	25.7349	25.9052	25.4877	26.0538	25.9524	25.4485	25.4725	25.9548	25.6959	25.492	25.5833	25.7642	25.7573	25.2494	25.5926	25.2375	25.0756	25.6387	25.4413	25.6245	25.4007	25.2639	25.1987	24.6822	24.6825	25.0375	24.9098	25.0758	25.0352
AROG_ECOLI	5	25.9528	26.0173	25.7651	26.1643	26.1411	26.1077	25.9449	26.0184	26.6302	26.7756	26.4709	26.2326	26.2187	26.3672	26.7979	26.4862	26.8821	26.6885	26.825	26.7769	26.9782	27.2882	26.8673	27.0468	27.3166	27.3786	26.807	27.0938	27.2919	27.4438	27.3634	27.3911	27.5382	27.1475	27.5658	27.6386	27.1735	27.6267	27.4507	27.6356	27.5622	27.5323	28.2329	28.0239	27.9514	28.0418	27.9903	28.054
AROG_YEAST	5	28.2525	28.0297	28.2923	28.3064	28.115	28.2853	28.4791	28.4191	27.8767	27.8042	28.0358	28.2652	28.2204	28.38	28.2016	28.196	27.7139	27.8991	27.8427	27.9248	28.1308	27.6216	28.2425	28.1561	27.3566	27.4658	28.1175	27.7847	27.5997	27.7016	27.8606	27.9599	27.1679	27.6356	27.3786	27.1531	27.7875	27.6165	27.8076	27.6641	27.0878	27.2365	26.7502	26.6111	27.004	26.7295	26.9921	26.9563
AROH_ECOLI	3	23.2117	23.5219	23.5666	23.8876	23.9975	24.2183	24.0622	24.1102	24.0793	24.5271	24.0098	23.984	24.1245	24.3729	24.8158	24.8202	24.2031	24.5025	24.6272	24.7477	24.7658	25.2858	25.0001	25.2215	25.0312	24.9913	24.5949	24.7981	25.2822	25.5689	25.3325	25.5339	25.1761	25.0037	25.3877	25.5754	25.2245	25.7364	25.6681	25.8062	25.3035	25.4356	26.1467	25.9819	26.0558	26.1614	26.1099	26.1583
AROK_ECOLI	6	25.573	25.5468	25.3988	25.582	25.9047	25.9177	25.7294	25.6601	26.2115	26.3072	26.0586	25.8009	25.8736	26.1071	26.5563	26.2996	26.4079	26.2798	26.3711	26.383	26.486	26.9832	26.5617	26.8506	26.8931	26.8782	26.3883	26.6819	26.9651	27.0889	26.9318	27.0202	27.0874	26.7564	27.1784	27.2932	26.8507	27.3108	27.1268	27.3701	27.3022	27.1902	27.7316	27.7418	27.5921	27.7158	27.6797	27.6943
AROS_HUMAN	2	25.0852	25.0643	25.0769	24.9991	25.3506	25.0116	25.1784	25.1611	24.8856	24.8652	25.012	25.2308	24.9784	25.1641	24.9702	25.0606	25.0395	24.9968	25.008	24.9919	25.3542	25.1007	25.2418	25.3276	25.0332	24.9511	25.0064	24.959	25.1408	25.173	25.2403	25.2351	24.7921	24.8866	24.9116	25.0468	25.016	24.9927	25.3642	25.4896	25.0782	24.8906	25.3121	25.1098	25.0471	25.1833	25.1855	25.2601
ARP10_HUMAN	2	24.3157	24.2584	23.4863	23.932	23.6756	23.7486	23.3897	23.749	24.3036	24.0859	24.0484	24.0088	23.9508	23.6709	23.6372	23.5911	24.4818	24.3113	24.1246	23.8999	23.9346	23.817	23.5271	23.5927	24.6949	24.2359	24.0684	23.8769	23.8722	24.3099	23.8647	23.8699	24.717	24.1564	24.3575	24.159	23.9437	24.2363	23.9296	24.1323	24.42	24.3088	24.6243	24.2136	24.0668	24.2073	23.9358	24.0966
ARP19_HUMAN	1	25.5195	25.2919	25.4632	25.5924	25.4042	25.7249	25.7469	25.5599	25.2513	25.2569	25.3227	25.7539	25.5205	25.8816	25.5162	25.6894	24.8631	25.4992	25.3895	25.3648	25.4997	25.6091	25.6859	25.5268	25.304	25.4887	25.5947	25.4915	25.4769	25.7057	25.3784	25.7646	25.1573	25.438	25.4846	25.268	25.5865	25.6447	25.8869	25.742	25.1749	25.2699	25.6469	25.4356	25.6089	25.6572	25.6394	25.5659
ARP2_HUMAN	7	29.8542	29.8358	29.9708	29.9457	30.0116	30.041	30.1521	30.1825	29.7846	29.7793	29.8734	30.0546	30.0527	30.1608	30.1278	30.1459	29.7671	29.8781	29.8496	29.8897	30.0065	30.0257	30.251	30.2475	29.8147	29.8354	30.0561	29.9703	29.952	30.0288	30.1255	30.2029	29.7076	29.8501	29.8982	29.9376	30.0561	30.0677	30.2065	30.1898	29.7236	29.8245	29.8804	30.0351	29.9906	30.045	30.1179	30.1892
ARP2_YEAST	5	26.799	26.6486	26.7697	26.7111	26.705	26.5989	26.8075	26.8899	26.4358	26.2345	26.5136	26.6663	26.7182	26.7368	26.577	26.6174	26.2712	26.3892	26.2952	26.2581	26.539	26.0025	26.6312	26.5506	25.9861	25.9775	26.5532	26.1852	26.0779	25.931	26.2894	26.2328	25.5964	26.1986	25.7033	25.6223	26.3601	25.8373	26.1066	26.1155	25.5474	25.684	24.9674	25.2406	25.3695	25.1405	25.2186	25.5976
ARP3_HUMAN	11	29.8892	29.7073	29.7817	29.8218	29.8218	29.7846	29.8884	29.9367	29.7415	29.7195	29.7371	29.8497	29.8685	29.8975	29.8584	29.9255	29.7448	29.7495	29.7232	29.7296	29.9014	29.7432	29.9137	29.9435	29.7464	29.7492	29.8502	29.8093	29.7647	29.7815	29.9196	29.9945	29.687	29.7786	29.7578	29.758	29.843	29.8113	29.8982	29.9726	29.6597	29.6911	29.8904	29.8773	29.7736	29.7858	29.8869	29.9537
ARP3_YEAST	5	26.5356	26.2465	26.4446	26.5079	26.3903	26.4374	26.5362	26.5993	26.1663	26.0279	26.1678	26.4997	26.3484	26.4169	26.2553	26.369	26.0231	26.0157	26.0494	26.0343	26.2754	25.7438	26.3662	26.2855	25.698	25.6366	26.3707	25.9423	25.9611	25.7284	25.9838	26.0577	25.4385	25.8959	25.477	25.3359	26.0327	25.733	25.9574	25.7436	25.3672	25.4324	24.8225	25.0326	25.2126	24.9718	25.1515	25.3265
ARP3B_HUMAN	2	22.0708	22.1586	21.946	21.5576	21.5954	21.7765	21.4634	21.6927	22.4453	21.8103	21.6457	21.8153	21.623	21.3096	21.756	21.5838	21.9296	21.7597	21.8274	21.9244	21.5384	21.9621	21.1437	21.5826	22.0144	21.7908	21.7412	21.8718	21.9684	21.9863	22.006	21.3058	22.2078	21.7816	21.8705	21.5496	21.7132	21.5336	21.1718	21.5874	21.7715	22.1477	22.2078	21.6881	21.3703	21.8399	21.5504	21.4517
ARP5L_HUMAN	2	26.2129	26.3333	26.2787	26.5746	26.7738	26.9524	27.1743	27.3897	26.2868	26.2713	26.3991	26.451	26.9221	27.2624	27.2619	27.4317	26.2265	26.3042	26.4043	26.4787	26.991	27.0471	27.4115	27.5041	26.276	26.4565	26.6902	26.6334	26.9225	27.113	27.3285	27.4643	26.234	26.4171	26.6364	26.8446	27.0229	27.1684	27.3434	27.5783	26.1741	26.3477	26.8966	26.9266	27.2204	27.1774	27.3989	27.4583
ARP6_HUMAN	2	23.1458	22.898	22.8091	23.2738	22.4014	22.7288	22.5539	22.8081	22.9613	23.0077	22.919	22.8852	22.8999	22.6156	22.7151	22.8994	23.0939	22.8068	22.744	22.8812	22.9517	22.7886	22.4121	22.8091	23.0836	22.8678	23.3981	22.8083	22.5059	22.9042	23.0757	22.726	22.8211	22.8739	22.684	22.831	22.7119	22.7186	22.7507	22.8801	22.7159	22.7006	22.8584	22.5518	22.7254	22.505	22.6122	22.9005
ARP8_HUMAN	2	22.6499	23.0414	23.2528	22.9519	23.1149	22.8363	23.1858	23.1539	22.8713	22.9532	23.0724	23.0758	23.0585	23.1589	23.0213	23.253	22.6306	23.132	22.7567	22.9842	22.8917	23.2003	23.1688	23.3649	22.6773	23.0382	23.2045	22.9384	23.0858	22.6857	23.0096	23.3484	22.6534	23.0676	22.7193	22.8766	23.0902	23.2731	23.1028	23.5556	22.5666	22.761	23.0279	23.0683	23.11	22.894	23.1199	23.1681
ARP8_YEAST	2	25.9479	25.9867	26.0533	26.12	26.2156	26.2794	26.3594	26.1458	25.9677	25.9807	26.0713	26.2441	26.1025	26.4811	26.2636	26.1318	25.9144	26.1618	26.0983	26.0809	26.2431	26.1812	26.3601	26.2309	25.7619	25.9081	26.3412	25.9515	26.0001	26.062	26.168	26.266	25.9537	26.2427	26.0387	25.9018	25.9771	26.026	26.2639	26.115	25.7962	26.1313	26.0488	26.0261	26.0841	25.9611	25.7891	26.1433
ARPC1_YEAST	5	26.7101	26.5075	26.7618	26.6403	26.6616	26.7224	26.9037	26.8962	26.2186	26.1924	26.4557	26.5909	26.6742	26.7361	26.5531	26.6777	26.0942	26.385	26.1859	26.2419	26.6369	26.0598	26.5594	26.5008	25.7248	25.8757	26.4235	26.2068	26.0253	25.992	26.2333	26.3967	25.5284	26.0589	25.6535	25.5418	26.2195	25.7363	26.1508	25.9341	25.4397	25.5733	25.0342	25.0078	25.3012	25.0834	25.1977	25.1857
ARPC2_HUMAN	11	29.4825	29.3983	29.4682	29.4696	29.4934	29.4351	29.5526	29.5497	29.4084	29.3777	29.4109	29.5411	29.4995	29.581	29.5029	29.5722	29.4074	29.437	29.4043	29.3411	29.5633	29.4475	29.5226	29.6426	29.3494	29.3824	29.5641	29.4219	29.4163	29.4162	29.4615	29.6235	29.3843	29.406	29.439	29.4387	29.5157	29.4421	29.5644	29.6419	29.2863	29.3668	29.5844	29.5261	29.4346	29.4922	29.4797	29.5873
ARPC2_YEAST	5	26.9673	26.6235	26.8474	26.7441	26.6194	26.6916	26.8874	26.9426	26.5783	26.4186	26.4643	26.7956	26.7393	26.8101	26.6455	26.8335	26.5023	26.4548	26.3614	26.4792	26.6833	26.2312	26.7374	26.7328	26.1187	26.1867	26.6555	26.3389	26.1816	26.116	26.3431	26.489	25.9419	26.1673	25.8568	25.7052	26.494	26.0043	26.3386	26.3205	25.9524	25.8801	25.2072	25.2947	25.5629	25.5912	25.8609	25.7654
ARPC3_HUMAN	3	27.9364	27.9895	27.9713	28.2228	28.1346	28.2145	28.3105	28.2573	27.8838	28.0172	28.0223	28.1484	28.1792	28.321	28.3695	28.2916	27.8504	28.0137	28.0238	28.142	28.2654	28.1989	28.3178	28.3955	27.9642	28.0046	28.2373	28.0857	28.1786	28.2271	28.2974	28.4046	27.8911	28.0077	28.1535	28.0554	28.203	28.3134	28.2933	28.4737	27.9526	28.0211	28.1778	28.1933	28.2455	28.2902	28.2317	28.3827
ARPC4_HUMAN	4	29.3561	29.2915	29.5723	29.5325	29.543	29.6347	29.79	29.7835	29.1762	29.2836	29.4563	29.5485	29.6366	29.7454	29.7877	29.7295	29.1837	29.3962	29.4094	29.4561	29.7305	29.5694	29.7944	29.8232	29.2369	29.3198	29.5206	29.5017	29.5523	29.5776	29.7299	29.8031	29.1887	29.4217	29.3932	29.4447	29.6574	29.6119	29.7584	29.7852	29.1786	29.3726	29.5311	29.5173	29.5849	29.5837	29.6036	29.8242
ARPC5_HUMAN	3	28.0295	27.8887	27.959	27.9378	28.1061	27.9978	28.0732	28.1594	27.8548	27.848	27.862	28.0402	28.1073	28.1088	28.1074	28.1723	27.8657	27.9078	27.7825	27.9113	27.974	27.9632	28.1166	28.2056	27.9262	27.9504	28.0209	27.9421	27.9682	27.9676	28.0998	28.2235	27.957	27.9081	27.938	28.0206	28.0767	28.0588	28.0961	28.1455	27.8793	27.8454	27.9269	28.0729	27.9394	28.0481	28.033	28.1696
ARPC5_YEAST	2	26.6527	26.3913	26.7262	26.6294	26.4159	26.506	26.7298	26.8688	26.2177	26.1065	26.3391	26.5698	26.6537	26.676	26.4978	26.6011	26.1187	26.2818	26.1858	26.2482	26.5675	25.9916	26.3881	26.4824	25.6328	25.9162	26.5414	26.1915	25.9518	25.9444	26.1212	26.0909	25.5479	26.0294	25.4996	25.3902	26.1678	25.8526	26.0617	25.8476	25.4187	25.6013	24.8842	24.8355	25.2559	24.8317	25.0027	25.4055
ARRB1_HUMAN	8	27.0109	26.9453	27.0421	27.0277	27.1638	27.1754	27.2161	27.1385	26.9161	26.8828	27.0283	27.231	27.1147	27.3091	27.2213	26.9816	26.9253	26.9471	26.9859	26.9359	27.0481	27.0883	27.3663	27.0338	26.8573	26.9736	27.2317	27.0772	27.123	27.1349	27.1266	26.935	26.8536	26.9884	27.1206	26.9716	27.1378	27.0569	26.9952	26.8489	26.8284	26.8425	26.9604	27.117	27.0682	27.0419	26.8105	26.8529
ARRB2_HUMAN	2	23.5391	24.1287	23.828	24.1417	24.0557	24.2655	24.2113	24.1806	23.4997	23.8337	24.1268	23.7772	23.9804	24.2762	24.3687	24.2967	23.5438	23.7525	23.878	23.9388	24.2239	24.0293	24.3307	24.2824	23.6391	23.7992	24.3165	23.6904	24.0869	24.1923	24.0513	24.1316	23.6229	24.031	24.0422	23.6416	24.0521	24.0696	24.1438	24.492	23.7383	23.5813	23.6959	23.801	24.0536	24.2789	24.0622	24.5233
ARTI_ECOLI	4	22.7012	22.8342	23.207	23.2824	23.5359	23.0435	23.0695	23.1394	23.911	24.3762	23.9665	23.8315	23.3621	23.6866	23.929	23.9281	24.4521	24.4135	24.54	24.2314	24.4211	24.7449	24.069	24.3296	24.933	25.1219	24.2927	24.5484	24.9104	25.0987	24.5712	24.8919	25.234	24.6814	25.2897	25.3954	24.834	25.2663	24.9066	25.1896	25.2461	25.3645	25.7718	25.8711	25.5966	25.556	25.6129	25.639
ARY1_HUMAN	3	23.4502	23.233	22.9911	22.6102	22.8475	22.8688	22.5738	22.7399	23.4154	23.014	22.6683	22.6167	22.7192	22.8208	22.1449	22.8927	23.3181	23.2055	22.9612	22.6213	22.6865	22.5124	22.3129	23.3663	23.423	23.0327	22.9313	22.7675	22.9858	22.6728	22.4772	23.1168	23.4996	22.592	22.6039	23.1102	23.1038	22.3893	22.5932	23.2829	22.954	22.5479	22.5843	22.9362	22.8655	22.4381	22.3658	23.2155
ASAH1_HUMAN	5	25.79	25.7837	25.5599	25.5266	25.5031	25.36	25.3706	25.5214	25.6119	25.5161	25.5503	25.5442	25.4797	25.5445	25.4294	25.5108	25.6698	25.5375	25.5491	25.5851	25.5878	25.3072	25.5835	25.5246	25.7015	25.6694	25.4069	25.5847	25.5425	25.4774	25.534	25.5525	25.5863	25.6063	25.5648	25.4776	25.5858	25.5476	25.5635	25.5041	25.7528	25.667	25.9018	25.65	25.577	25.6322	25.6452	25.633
ASB6_HUMAN	2	22.479	22.6042	22.6641	22.4772	22.4368	22.5795	22.6183	22.5782	22.7305	22.524	22.6406	22.3836	22.4142	22.504	22.2526	22.6507	22.6721	22.7044	22.4667	22.6152	22.1059	22.7302	22.2964	22.7346	22.7208	22.9599	22.6697	22.6846	22.6255	22.6445	22.1744	22.42	22.8909	22.6377	22.7713	22.1092	22.4576	22.4338	22.4813	22.5216	22.6735	22.5158	22.6342	22.5008	22.4929	22.4836	22.5505	22.3708
ASCC2_HUMAN	3	24.082	23.7413	23.7622	24.0886	23.9569	24.046	24.0137	23.9985	24.0119	23.9857	24.0896	24.1394	24.0256	24.073	24.0517	24.0738	24.1084	23.8698	23.9997	23.8634	24.149	23.8655	24.2788	24.1212	24.1362	23.8207	23.9811	23.7833	23.7911	23.911	23.9207	23.7006	23.9241	23.7713	23.969	23.9415	24.029	24.2049	23.9861	23.9866	24.0056	23.973	24.0727	23.7802	23.9956	23.8352	24.2292	23.7796
ASCC3_HUMAN	4	24.4616	24.2847	24.0143	24.0633	23.6155	24.249	23.7348	23.6573	24.3226	24.075	24.0442	23.9667	24.0459	24.0536	23.8206	23.5818	24.4598	24.1668	24.0628	23.9595	23.6865	23.8633	23.8192	23.5501	24.461	24.2375	24.3234	23.8083	23.6916	23.9394	23.8268	23.6311	24.4764	24.033	24.1281	23.9021	24.0585	23.8489	23.8937	23.5687	24.2211	24.3673	24.2201	23.9473	24.0204	23.6805	23.819	23.8718
ASF1B_HUMAN	3	25.6213	25.5176	25.7164	25.6922	25.8178	25.8918	25.8821	25.9086	25.5149	25.5288	25.6183	25.7285	25.8698	25.8798	25.8491	25.9707	25.5724	25.6124	25.5868	25.5378	25.7874	25.7367	26.0934	26.0067	25.5666	25.515	25.681	25.7567	25.7352	25.7328	25.8703	26.0092	25.4465	25.6196	25.4956	25.6568	25.839	25.8196	25.8273	26.0046	25.3771	25.5569	25.7541	25.8621	25.6124	25.8381	25.7898	25.941
ASGL1_HUMAN	3	25.3056	25.2238	25.2452	25.3779	25.4262	25.47	25.6119	25.7014	25.021	25.1206	25.2191	25.3931	25.4542	25.6314	25.5539	25.5687	25.0498	25.1917	25.2694	25.3085	25.3688	25.3182	25.5391	25.6862	25.2881	25.1703	25.483	25.3973	25.3558	25.4136	25.4902	25.745	25.1733	25.2362	25.1287	25.375	25.4392	25.5809	25.673	25.7183	25.078	25.0823	25.2609	25.2657	25.368	25.444	25.5293	25.6244
ASH2L_HUMAN	2	24.3111	24.3341	24.0784	24.4582	23.9861	24.0547	24.189	23.8048	24.0263	24.0147	24.0051	24.2207	24.2444	24.2598	24.1941	23.8516	24.0158	24.1213	24.0555	24.1029	24.1151	24.0008	24.1669	24.1073	24.0838	24.1223	24.3783	24.0809	24.1261	24.1515	23.8852	23.4865	24.1031	24.0343	24.2386	24.0309	23.9534	24.1826	24.162	23.4514	24.1818	24.2583	24.1089	23.9312	23.9001	24.0052	23.6853	23.4397
ASHWN_HUMAN	2	22.9609	22.8065	22.6464	22.725	22.7748	22.9038	23.0432	23.0262	22.8999	23.0104	22.7882	22.878	22.8887	23.1596	22.8285	22.8945	22.6776	22.6223	22.725	22.9698	23.097	22.6009	23.1796	23.0154	22.4656	22.5661	23.0122	23.0907	22.8012	22.8547	22.7923	23.0211	22.8491	22.5642	22.6011	22.6923	22.9506	23.2683	22.6981	23.2772	22.7938	22.5691	22.9442	23.0132	22.8624	23.0404	22.9815	22.9732
ASM3B_HUMAN	2	24.7658	24.4695	24.799	24.6831	24.8074	24.8159	24.7701	24.9568	24.5024	24.3812	24.5191	24.685	24.8107	24.9115	24.7861	24.734	24.4335	24.2854	24.4969	24.7253	24.835	24.6341	24.9336	24.9064	24.2247	24.4692	24.7633	24.7465	24.7381	24.6332	24.931	24.9897	24.5301	24.5878	24.4176	24.6663	24.7158	24.7143	24.6194	24.9432	24.4295	24.4613	24.6559	24.6365	24.6016	24.5758	24.7379	24.8699
ASMA_ECOLI	2	18.8754	18.9009	19.24	17.8826	19.7299	18.3953	17.2612	15.3988	20.7563	21.1369	20.1391	18.455	17.9149	18.0385	19.9094	18.305	20.7132	20.8881	20.7619	19.8342	20.7963	20.5732	19.4221	20.2805	21.7614	21.6733	19.7144	20.2946	20.395	20.4714	20.6157	18.9949	22.1602	20.9877	21.4108	21.5228	20.3003	20.6143	20.5089	20.8383	22.4153	22.2328	22.4761	22.7242	20.6713	21.6004	21.7015	21.4282
ASML_HUMAN	7	26.0678	25.8153	25.8569	25.9765	26.0118	26.0265	26.1615	26.0506	25.8816	25.939	25.9111	25.8755	25.9035	26.1988	25.9626	25.9423	26.0066	25.8896	25.913	25.7796	25.9843	25.8886	26.1202	26.1946	25.7899	25.8146	25.9792	25.9124	26.0223	25.9694	25.9522	26.0919	25.7334	25.8156	25.9578	25.9285	26.0433	25.9941	26.0379	26.1341	25.7962	25.762	26.0381	26.1024	26.0905	25.9451	25.9755	26.1958
ASNA_ECOLI	3	23.2008	23.6225	23.3284	23.5286	23.7689	23.5428	23.8342	23.4381	24.2049	24.4744	24.2206	23.7668	23.987	24.0802	24.498	23.9313	24.5041	24.0724	24.5464	24.543	24.6152	25.068	24.249	24.759	25.1737	25.1704	24.4492	24.6124	24.9546	25.3455	25.1369	24.8719	25.4126	25.0531	25.3291	25.5253	24.9357	25.5725	25.1455	25.2583	25.617	25.3796	25.8524	25.807	25.7917	26.1441	25.8042	25.6263
ASNA_HUMAN	6	27.9684	27.8837	27.7446	27.851	27.7311	27.7808	27.8997	27.8556	27.9183	27.7558	27.7751	27.8794	27.8733	27.9165	27.9111	27.9139	27.9512	27.8898	27.7262	27.7903	28.0148	27.8494	27.9289	28.0445	27.8997	27.8891	27.9746	27.8472	27.8401	27.9183	27.8902	27.975	27.9807	27.85	27.9093	27.7294	27.7822	27.9638	27.9538	28.0232	27.9463	27.8815	28.1242	27.9103	27.923	27.9967	27.9311	28.0203
ASNB_ECOLI	9	26.0758	26.0911	26.3864	26.3946	26.8002	26.8425	26.7553	26.8931	26.6803	27.0162	26.9168	26.784	26.7514	26.9555	27.3004	27.3737	26.9857	26.9986	27.3093	27.2827	27.3756	27.8575	27.4388	27.7454	27.5272	27.4869	27.0812	27.4972	27.7067	27.8832	27.8249	27.9268	27.6718	27.442	27.8294	28.0971	27.8142	28.0968	27.9741	28.2088	27.7665	27.7792	28.3462	28.4307	28.404	28.5096	28.4473	28.6056
ASNC_ECOLI	5	27.4296	27.7757	27.7239	27.9286	28.2788	28.3157	28.2202	28.1539	28.3819	28.7484	28.5451	28.2725	28.3595	28.5965	29.0709	28.767	28.6745	28.614	28.9118	28.8693	29.0216	29.4576	29.0995	29.2313	29.2136	29.2897	28.8585	29.1369	29.347	29.5958	29.473	29.5552	29.4449	29.1792	29.5909	29.6729	29.3158	29.7823	29.6611	29.8191	29.4687	29.5969	30.229	30.0185	30.0833	30.1689	30.147	30.1994
ASNS_HUMAN	15	30.2129	30.0944	30.1129	30.1351	30.119	30.1381	30.1901	30.1112	30.1163	30.0725	30.0903	30.1742	30.1483	30.1911	30.1465	30.1898	30.1345	30.1402	30.071	30.1066	30.2676	30.1	30.2478	30.1915	30.1288	30.1443	30.2681	30.0969	30.0662	30.1127	30.1395	30.2032	30.1454	30.1085	30.1205	30.0492	30.0919	30.1758	30.1533	30.1965	30.1208	30.118	30.2728	30.1471	30.1093	30.1378	30.1413	30.1643
ASNS1_YEAST	9	28.1615	28.0107	28.1825	28.1573	28.039	28.1097	28.2283	28.2809	27.8373	27.6859	27.9438	28.1771	28.1004	28.2036	27.9902	28.0692	27.7702	27.8983	27.8001	27.8088	27.9731	27.6215	28.056	27.9902	27.4212	27.4207	28.0515	27.7595	27.5799	27.536	27.7464	27.7843	27.1647	27.6251	27.277	27.1333	27.7454	27.4163	27.6271	27.6602	27.0879	27.2211	26.733	26.8004	26.9497	26.8622	26.9471	27.1377
ASNS2_YEAST	5	26.6263	26.3676	26.3209	26.2595	25.9868	25.9272	25.9944	26.1334	26.1939	25.9427	25.9607	26.0808	26.1085	25.9369	25.71	25.6702	26.0474	25.931	26.0276	25.8828	25.9635	25.4369	25.6887	25.7984	25.8791	25.508	25.99	25.8127	25.3886	25.3487	25.5495	25.4478	25.4665	25.6001	25.1145	25.0595	25.6277	25.012	25.316	25.0331	25.4269	25.0948	24.6359	24.5788	24.8822	24.6953	24.6595	24.5542
ASPA_ECOLI	11	29.9006	30.1533	30.0027	30.2867	30.6254	30.5618	30.4967	30.4064	30.7826	31.033	30.878	30.5646	30.6587	30.8085	31.2412	30.9693	31.0619	30.9849	31.2266	31.185	31.3404	31.713	31.3058	31.527	31.6474	31.6597	31.1872	31.4431	31.6479	31.8504	31.7097	31.7909	31.832	31.5696	31.9923	32.0691	31.6763	32.0509	31.9267	32.0988	31.9097	31.8887	32.5863	32.4531	32.3433	32.4465	32.3693	32.5047
ASPC1_HUMAN	4	25.905	25.446	25.3676	25.6378	25.9853	25.9349	26.2549	26.0387	25.6106	25.612	25.5578	26.0803	25.7104	25.9629	26.0488	26.1003	25.3574	25.6948	25.4298	25.736	25.8053	25.9177	26.1924	26.3068	25.3969	25.7328	25.7371	25.4774	25.6897	25.6495	26.0035	26.2237	25.5194	25.4665	25.6799	25.4358	25.7983	25.971	25.9752	25.968	25.7449	25.5408	25.8884	25.8295	25.826	26.164	25.9853	26.3001
ASPG1_YEAST	2	24.5077	24.0891	24.5743	24.3341	24.5367	24.6694	24.6439	24.8006	23.8457	24.0102	24.1534	24.5881	24.7338	24.8074	24.552	24.5253	24.0146	23.9892	23.9381	24.1714	24.2533	23.9233	24.6823	24.6591	23.2889	23.5464	24.2087	24.2254	24.0615	23.7618	24.4007	24.3788	23.3473	23.9513	23.4757	23.4082	23.9441	23.1577	24.0362	24.0851	22.8597	23.3573	22.8788	22.9474	23.2943	22.9195	22.6837	23.3695
ASPG2_ECOLI	9	29.4471	29.7508	29.6433	29.9769	30.371	30.3739	30.2384	30.268	30.3253	30.7131	30.5277	30.2805	30.4074	30.5703	31.0081	30.77	30.6307	30.6059	30.8899	30.9097	31.0676	31.456	31.0885	31.2749	31.2079	31.3076	30.8433	31.1909	31.3942	31.5267	31.4457	31.5488	31.4376	31.1838	31.6327	31.769	31.3679	31.7826	31.6498	31.8153	31.5216	31.5714	32.2325	32.1821	32.048	32.1503	32.1101	32.2221
ASPH_HUMAN	7	26.6633	26.7876	26.8301	26.9796	26.9741	26.9435	27.1014	27.089	26.6916	26.6687	26.8092	27.0829	27.0589	27.2138	27.1514	27.0053	26.7451	26.9656	26.7292	26.8712	27.0137	26.926	27.1422	27.1074	26.6497	26.8095	26.9912	26.9512	26.9104	27.0004	27.0593	27.1567	26.7329	26.8164	26.7881	26.8668	26.9951	27.0296	26.9559	27.1117	26.6988	26.6601	26.8402	26.899	27.0066	26.9179	26.9253	27.0405
ASPN_HUMAN	2	0.912523	15.1015	1.10287	1.08258	1.2275	1.2698	15.2111	1.47107	15.5696	0.806513	1.0249	1.13437	1.30211	1.34597	1.36481	1.43525	0.782081	0.932852	0.986661	1.06531	15.8458	1.20141	1.46278	14.9145	0.76943	17.3049	1.12224	1.15925	1.20823	1.20717	1.38907	15.6016	17.6479	0.994782	0.952992	15.2924	1.28019	1.24391	1.37735	1.48133	16.4741	0.946	1.15989	19.2536	16.4962	1.25387	1.33127	1.49752
ASSY_ECOLI	4	21.7502	22.2888	21.3894	21.2727	21.894	21.0263	22.2833	20.1437	22.3926	22.8001	22.9625	22.1804	21.55	21.4014	22.6634	21.7495	22.7058	23.2187	22.9838	22.6458	22.6856	23.1233	23.25	22.6855	23.6708	23.5347	22.4194	22.9815	23.3608	23.5624	23.2433	23.3007	23.6099	23.6203	23.978	23.8776	23.2059	23.6848	23.2274	23.4952	23.9542	23.8179	24.0478	24.1264	24.2496	24.1812	24.1579	24.0889
ASSY_HUMAN	11	28.8125	28.5961	28.6926	28.6195	28.7149	28.6555	28.7108	28.7648	28.6654	28.551	28.6046	28.6844	28.65	28.7255	28.6292	28.7582	28.6904	28.6388	28.6016	28.604	28.6765	28.6141	28.7982	28.7548	28.6515	28.597	28.678	28.6352	28.5979	28.6089	28.7241	28.8277	28.6581	28.6099	28.5621	28.5705	28.6318	28.6155	28.6905	28.8365	28.5845	28.548	28.8242	28.8264	28.5614	28.6338	28.7019	28.8977
ASSY_YEAST	3	25.0549	24.6561	24.7603	24.758	24.4857	24.6098	24.6855	24.5343	24.7634	24.4889	24.5615	24.7672	24.6372	24.7488	24.3182	24.3611	24.7182	24.6332	24.6305	24.5347	24.4158	24.0987	24.394	24.3166	24.3636	24.4418	24.9128	24.4354	24.2792	24.3638	24.0112	24.1782	24.3555	24.4089	24.3107	24.198	24.1979	24.2036	24.1817	23.9669	24.3349	24.2012	23.5433	23.8318	23.8641	23.7811	23.7295	23.6092
ASTC_ECOLI	2	24.2548	23.8587	23.6587	23.5359	23.0934	23.1634	22.2714	21.7372	24.1393	24.0281	23.6917	23.6394	23.0664	23.1429	22.6832	21.8891	24.388	24.0116	23.888	23.6745	22.9001	23.4361	23.0486	22.443	24.4166	24.1815	23.952	23.6413	23.7029	23.3658	22.9303	22.9221	24.3107	24.106	24.1654	24.0004	23.5979	23.7563	23.4981	23.2261	24.4793	24.2738	24.1483	24.3234	24.0946	24.0902	23.5973	23.3234
ASTE1_HUMAN	2	21.5421	21.4434	21.2969	21.5172	21.0785	21.3817	21.4684	21.3436	21.5161	21.1071	21.1839	21.2653	21.5558	21.6023	21.0738	21.437	21.4173	21.2396	21.3217	21.3374	21.5257	21.3014	21.3808	21.3224	21.4469	21.4101	21.4928	21.1352	21.3562	21.4177	21.362	21.418	21.6601	21.1594	21.1129	21.0967	21.0754	21.2723	21.2685	21.5029	21.443	21.1542	21.2768	21.2154	21.3603	21.3545	21.2598	21.2466
ASURF_HUMAN	2	24.6692	24.3116	24.5801	24.7112	24.5379	24.7116	24.8679	25.0577	24.2881	24.2638	24.347	24.726	24.8615	24.8396	24.3919	24.8658	24.2831	24.1702	24.3466	24.2793	24.6415	24.3352	24.5467	24.6209	24.0006	23.9836	24.5366	24.1478	24.2182	24.3843	24.4391	24.5065	23.7954	24.0493	24.0761	24.0772	24.3456	24.1695	24.5142	24.6732	23.689	23.769	24.1344	24.1187	23.9313	24.1241	23.9117	24.2276
AT131_HUMAN	11	27.6754	27.4692	27.5907	27.6482	27.6763	27.6916	27.8551	27.8722	27.5217	27.4848	27.5344	27.6361	27.8256	27.8491	27.8375	27.812	27.482	27.5665	27.5243	27.5611	27.7895	27.7014	27.932	27.9505	27.466	27.4451	27.7131	27.6302	27.689	27.7074	27.8559	27.9131	27.4637	27.4975	27.6229	27.6273	27.6981	27.7026	27.8428	28.02	27.435	27.4777	27.69	27.6348	27.7092	27.7421	27.752	27.8902
AT1A1_HUMAN	23	31.2274	31.1114	31.2918	31.3707	31.4927	31.5586	31.7264	31.7648	31.0818	31.1451	31.2906	31.3873	31.5378	31.7086	31.7089	31.741	31.1011	31.1896	31.2599	31.3007	31.5623	31.5569	31.7817	31.8362	31.0686	31.1601	31.4098	31.3773	31.472	31.5335	31.7133	31.7997	31.0645	31.2048	31.2789	31.3852	31.5558	31.6094	31.7723	31.8042	31.0143	31.2086	31.439	31.5161	31.5442	31.6142	31.6386	31.8371
AT1B1_HUMAN	7	28.6416	28.5731	28.6326	28.7092	28.7367	28.8228	28.9188	29.0509	28.5599	28.5077	28.6231	28.8139	28.7617	28.9279	28.9596	28.9339	28.5865	28.5233	28.539	28.668	28.8419	28.7527	29.0219	28.9812	28.5339	28.5709	28.7845	28.7496	28.715	28.7157	28.9496	28.9475	28.4839	28.6763	28.6217	28.6791	28.7967	28.8887	28.9359	28.9745	28.5561	28.5405	28.7906	28.8643	28.7007	28.777	28.861	28.9699
AT1B3_HUMAN	3	28.4522	28.3151	28.5035	28.4641	28.5686	28.6395	28.6916	28.6764	28.3883	28.2886	28.4531	28.5443	28.6598	28.7457	28.7333	28.6837	28.3639	28.4078	28.3669	28.4056	28.6034	28.64	28.6984	28.831	28.3929	28.2257	28.5412	28.5256	28.4887	28.6466	28.6853	28.7785	28.1695	28.4114	28.4148	28.5233	28.6344	28.6211	28.7459	28.7569	28.2708	28.3864	28.6446	28.5303	28.637	28.5516	28.6303	28.7934
AT2A2_HUMAN	18	29.6598	29.5401	29.7383	29.7641	29.7936	29.8447	29.9425	29.9643	29.5405	29.5173	29.7068	29.8101	29.888	29.9407	29.9401	29.9442	29.5222	29.645	29.6917	29.6762	29.8966	29.8483	29.9851	30.0624	29.5251	29.599	29.8018	29.7554	29.7728	29.8571	29.9433	29.9717	29.5215	29.6454	29.6552	29.7424	29.9035	29.8832	30.0025	30.0563	29.4731	29.594	29.7846	29.872	29.8497	29.937	29.905	30.0661
AT2B1_HUMAN	3	24.5306	24.6753	24.6531	24.6932	24.8459	25.0513	25.2622	25.2167	24.2776	24.6289	24.7693	24.9943	24.9771	25.2225	25.1701	24.9482	24.4052	24.7066	24.588	24.9897	25.2685	25.0802	25.2722	25.1298	24.6164	24.7796	24.9399	24.7393	24.8396	24.8757	25.1115	24.9532	24.3992	24.763	24.9257	24.9392	24.9099	24.979	25.0865	25.1066	24.632	24.6553	24.9205	24.7443	25.0557	24.803	25.0899	24.9982
AT2B4_HUMAN	3	26.1031	26.2041	26.1334	26.3371	25.9995	26.2676	26.3926	26.1414	26.0938	26.2307	26.1762	26.2497	26.1947	26.5318	26.3074	26.1097	26.1879	26.1628	26.0935	26.1111	26.2867	26.295	26.3074	26.1044	26.1608	26.2117	26.3806	26.0703	25.9697	26.212	26.1298	26.1891	26.0089	26.1567	26.0859	25.8575	26.0405	26.4431	26.2412	25.9295	25.9579	26.2445	26.3301	25.9262	26.1079	26.2543	26.1687	26.2306
AT2C1_HUMAN	2	25.428	25.2275	25.0677	25.3661	24.8248	24.8642	24.9748	24.7048	25.2156	25.2886	25.0545	25.0372	24.7717	24.9467	25.1388	24.8814	25.1276	25.2591	25.0566	24.8851	24.3742	24.991	24.809	24.9085	25.3537	25.0324	25.4951	25.0428	24.8241	24.9603	24.9938	24.7591	25.2317	25.0888	24.8618	25.1222	25.0051	24.6473	24.8174	25.0174	25.2238	25.0408	24.6947	24.8578	24.5469	24.5084	24.7163	24.6084
AT5F1_HUMAN	8	28.5787	28.4673	28.585	28.5181	28.8563	28.6464	28.7455	28.8152	28.441	28.4043	28.5519	28.5975	28.6648	28.7266	28.765	28.8729	28.3828	28.4675	28.5065	28.5139	28.6048	28.6126	28.7826	28.9186	28.4134	28.4272	28.6379	28.6091	28.6059	28.5762	28.8008	28.9063	28.4092	28.5391	28.4935	28.5935	28.6957	28.6195	28.7546	28.9355	28.3708	28.487	28.6061	28.8464	28.575	28.5757	28.6963	28.8755
ATAD1_HUMAN	3	25.4254	25.3143	25.6314	25.6303	25.7354	25.8333	25.8131	25.9031	25.3725	25.4677	25.3848	25.6164	25.7407	25.8417	25.8642	25.8532	25.3645	25.5515	25.4735	25.5746	25.4969	25.7552	25.9279	25.9382	25.2918	25.3843	25.7394	25.5018	25.7276	25.7408	25.739	25.9637	25.3108	25.3791	25.4739	25.6114	25.8073	25.7871	25.8498	26.0051	25.3123	25.3136	25.3451	25.8099	25.6616	25.748	25.7993	25.9555
ATAD2_HUMAN	7	26.9517	26.8083	26.8164	26.8903	26.8311	26.8234	26.9573	26.8549	26.7988	26.6578	26.728	26.881	26.9163	26.9645	26.8544	26.9231	26.8286	26.7389	26.767	26.7287	26.9318	26.8311	27.0086	26.9706	26.7547	26.8017	26.951	26.7264	26.7824	26.9856	26.8367	26.9418	26.8396	26.7342	26.8001	26.816	26.8323	26.8876	26.9182	27.0259	26.7276	26.7418	27.0085	26.8418	26.8835	26.9029	26.7939	26.8681
ATC2_YEAST	3	24.0683	23.7662	23.8786	23.8517	23.574	23.9119	24.212	24.7586	23.5383	23.4262	23.6689	23.8021	23.8087	23.8959	24.3568	25.0514	23.2803	23.6268	23.3153	23.665	23.9252	24.1354	24.1572	25.1713	22.9704	23.0479	23.7419	23.5162	23.9136	23.885	25.4528	26.2063	23.0375	23.3542	22.8969	22.996	23.8049	24.4128	24.972	26.1259	22.7181	22.8475	22.1028	23.007	23.5597	24.7884	26.2617	26.7411
ATC6_YEAST	7	27.4078	27.2876	27.4133	27.3937	27.2932	27.3909	27.611	27.5364	26.9604	26.9863	27.1898	27.346	27.4037	27.482	27.2896	27.3217	26.8776	27.1158	26.9346	26.9877	27.2618	26.8728	27.3212	27.2343	26.5773	26.6492	27.24	26.9285	26.7191	26.8543	27.0712	27.1022	26.3501	26.8505	26.4528	26.1868	26.9944	26.6723	26.9572	26.7999	26.3213	26.3028	25.6987	25.7359	26.1496	25.8791	25.9722	26.1689
ATD3A_HUMAN	2	25.3581	25.2509	25.3136	25.4933	25.2018	25.4755	25.4087	25.5834	25.2748	25.1373	25.2281	25.3806	25.6142	25.5075	25.4172	25.2531	25.2393	25.3081	25.2886	25.3462	25.5508	25.4568	25.4191	25.5785	25.2393	25.4107	25.4564	25.3396	25.3842	25.371	25.4385	25.4819	25.3284	25.3062	25.2955	25.169	25.2982	25.3483	25.4749	25.3662	25.216	25.3529	25.5079	25.3035	25.3104	25.2586	25.2867	25.0754
ATD3B_HUMAN	4	26.8255	26.838	26.9734	27.0479	27.0133	27.094	27.2274	27.266	26.8399	26.8914	27.0546	27.1392	27.1811	27.2216	27.1745	27.3031	26.7916	26.9412	26.8921	27.0348	27.1114	27.0987	27.2912	27.2791	26.849	26.8886	27.1299	27.0702	27.0767	27.1975	27.1649	27.2166	26.7619	26.9131	26.9811	26.9501	27.1843	27.1408	27.1945	27.2235	26.7474	26.9535	27.1476	27.0329	27.0672	27.1369	27.1411	27.2229
ATE1_HUMAN	5	24.899	24.7362	24.45	24.6775	24.9408	24.722	24.6813	24.7509	24.9639	24.6101	24.7454	24.8973	25.2111	25.0386	24.7846	25.0212	24.7138	24.6664	24.7344	24.7215	25.0051	24.9398	25.0606	25.1893	24.5981	24.6958	24.5421	24.8353	24.261	24.894	24.7133	24.7191	24.7803	24.4847	24.7684	24.8226	25.0272	25.0267	24.672	24.9925	24.7171	24.7648	25.0524	24.5895	24.527	24.6771	24.7046	25.1338
ATG27_YEAST	1	23.5969	23.4564	23.7238	24.0738	23.7648	23.7884	23.9631	24.0165	23.3754	23.4508	23.7898	23.8443	23.7556	23.9199	23.8409	23.7062	23.2341	23.4962	23.2904	23.2873	23.6091	23.2688	23.5815	23.6053	22.9681	23.0896	23.6561	23.5876	23.0203	23.2271	23.5367	23.4433	22.5684	23.0185	22.8016	22.6714	23.3754	23.2696	23.4663	22.9918	22.2805	22.7499	21.6585	21.8325	22.4016	22.2362	22.2145	22.5491
ATG2A_HUMAN	4	24.6422	24.4355	24.5623	24.4721	24.0978	24.207	24.2916	23.8997	24.3123	24.0171	24.4145	24.5678	24.0356	24.4287	24.1598	23.6246	24.191	24.4216	24.3819	24.5438	24.2632	23.8813	24.0657	24.2342	24.1398	24.2435	24.6855	24.2775	24.1402	24.4031	24.0322	23.8111	24.1734	24.3285	24.4265	24.1962	24.3043	24.1997	24.132	23.9021	24.1887	24.244	24.1514	24.1202	24.2879	23.9723	23.9318	23.957
ATG3_HUMAN	6	27.0108	26.8808	26.8609	26.9858	26.8609	26.9521	27.0147	26.9242	26.8682	26.7268	26.7595	26.8649	27.0036	27.0541	26.8863	26.9511	26.8832	26.8602	26.8074	26.9274	27.0017	26.8584	27.0545	26.9998	26.9096	26.8034	27.0307	26.8527	26.8207	26.9707	26.9454	26.9531	26.9405	26.8161	26.8033	26.7931	26.8807	26.9481	26.9471	27.0139	26.9495	26.7614	27.0079	26.8725	26.8288	26.9201	26.9595	26.9641
ATG4A_HUMAN	2	21.1432	21.3502	21.2835	21.3007	20.9394	21.2893	21.6102	21.8709	21.5177	21.2399	21.2521	21.6556	21.3217	21.408	21.5163	21.8735	21.4528	20.3885	20.8327	20.4986	20.9945	20.503	21.2169	21.6963	21.567	21.0814	20.5732	21.5165	21.0209	20.7655	21.4839	21.6015	21.1508	20.8978	21.1841	20.7198	20.7962	20.9829	21.4427	21.3374	21.8257	21.2006	21.402	20.879	20.9093	20.6913	20.2691	21.4148
ATG4B_HUMAN	4	26.6299	26.4328	26.2361	26.6066	26.5443	26.5381	26.7102	26.6289	26.3776	26.4052	26.3914	26.6484	26.6122	26.7899	26.7474	26.6157	26.3928	26.4652	26.4546	26.5625	26.5768	26.5144	26.7207	26.8344	26.2608	26.3923	26.6304	26.4502	26.5148	26.7637	26.6295	26.4822	26.5177	26.3289	26.4689	26.4145	26.5649	26.7058	26.7195	26.6381	26.4836	26.247	26.42	26.5883	26.5115	26.5349	26.4094	26.5414
ATG5_HUMAN	2	24.7028	24.5159	24.789	24.7857	24.8691	24.9428	25.1986	25.2234	24.5417	24.4927	24.6584	24.9318	24.8937	24.9859	24.9071	25.2242	24.6258	24.6088	24.744	24.5977	24.8647	24.8553	25.1701	25.1423	24.3507	24.4529	24.8886	24.8309	24.9751	25.0006	25.0577	25.2269	24.4047	24.5457	24.5683	24.7901	24.9955	24.7617	25.0136	25.1436	24.2895	24.4727	24.6488	24.8387	24.859	24.9443	25.0758	25.2035
ATG7_HUMAN	3	26.6348	26.2729	26.2174	26.2362	25.8999	25.9566	26.3148	26.1825	26.3285	26.0569	25.9903	26.1703	26.1021	26.1957	26.0097	26.0789	26.2494	26.1004	25.9308	25.9473	26.1101	25.7545	26.0327	26.0856	26.0357	25.955	26.2498	25.8263	25.7186	25.8159	25.9332	25.9137	26.0067	25.8733	25.6438	25.4025	25.8126	25.8326	25.8377	25.8045	25.8859	25.6257	25.4639	25.2514	25.4651	25.3693	25.4007	25.4236
ATG7_YEAST	2	27.1977	27.0462	27.363	27.2436	27.0597	27.3785	27.5743	27.5635	26.7762	26.6398	27.02	27.1818	27.1852	27.4158	27.2313	27.2161	26.5858	26.8787	26.8097	26.8636	27.0019	26.685	27.2271	27.3081	26.3508	26.2948	26.9863	26.7834	26.6316	26.6972	26.9831	27.0391	26.145	26.7268	26.2816	26.063	26.8238	26.561	26.7786	26.8561	26.0108	26.2159	25.28	25.5392	26.0832	25.7623	25.9624	26.2265
[truncated: 6,220 more rows]
[truncated: 8 more columns]
